# Supplementary material for: Spatial Profiling of the Prostate Cancer Tumor Microenvironment Reveals Multiple Differences in Gene Expression and Correlation with Recurrence Risk
Source: Cancers (Basel). 2022 Oct 8;14(19):4923. doi: 10.3390/cancers14194923 (PMC9562240; doi:10.3390/cancers14194923)
Supplement: Supplementary file 1 [file cancers-14-04923-s001.zip › Supplementary File F1.json]

{
  "object_classifier_type": "OpenCVMLClassifier",
  "featureExtractor": {
    "feature_extractor_type": "DefaultFeatureExtractor",
    "measurements": [
      "Nucleus: Area",
      "Nucleus: Perimeter",
      "Nucleus: Circularity",
      "Nucleus: Max caliper",
      "Nucleus: Min caliper",
      "Nucleus: Hematoxylin OD mean",
      "Nucleus: Hematoxylin OD sum",
      "Nucleus: Hematoxylin OD std dev",
      "Nucleus: Hematoxylin OD max",
      "Nucleus: Hematoxylin OD range",
      "Nucleus/Cell area ratio",
      "Smoothed: 25 µm: Nucleus: Eccentricity",
      "Smoothed: 25 µm: Nucleus/Cell area ratio",
      "Smoothed: 25 µm: Nearby detection counts"
    ]
  },
  "classifier": {
    "class": "RTrees",
    "statmodel": {
      "opencv_ml_rtrees": {
        "format": 3,
        "is_classifier": 1,
        "var_all": 15,
        "var_count": 14,
        "ord_var_count": 14,
        "cat_var_count": 1,
        "training_params": {
          "use_surrogates": 0,
          "max_categories": 10,
          "regression_accuracy": 0.0,
          "max_depth": 25,
          "min_sample_count": 10,
          "cross_validation_folds": 0,
          "nactive_vars": 0
        },
        "global_var_idx": 1,
        "var_idx": [
          0,
          1,
          2,
          3,
          4,
          5,
          6,
          7,
          8,
          9,
          10,
          11,
          12,
          13
        ],
        "var_type": [
          0,
          0,
          0,
          0,
          0,
          0,
          0,
          0,
          0,
          0,
          0,
          0,
          0,
          0,
          1
        ],
        "cat_ofs": [
          0,
          0,
          0,
          0,
          0,
          0,
          0,
          0,
          0,
          0,
          0,
          0,
          0,
          0,
          0,
          0,
          0,
          0,
          0,
          0,
          0,
          0,
          0,
          0,
          0,
          0,
          0,
          0
        ],
        "class_labels": [
          0,
          1,
          2
        ],
        "missing_subst": [
          0.0,
          0.0,
          0.0,
          0.0,
          0.0,
          0.0,
          0.0,
          0.0,
          0.0,
          0.0,
          0.0,
          0.0,
          0.0,
          0.0,
          0.0
        ],
        "oob_error": 0.0,
        "ntrees": 50,
        "trees": [
          {
            "nodes": [
              {
                "depth": 0,
                "value": 1.0,
                "norm_class_idx": 1,
                "splits": [
                  {
                    "var": 13,
                    "quality": 4.3910174560546875e+02,
                    "le": 6.5000000000000000e+00
                  }
                ]
              },
              {
                "depth": 1,
                "value": 1.0,
                "norm_class_idx": 1,
                "splits": [
                  {
                    "var": 10,
                    "quality": 2.2197068786621094e+02,
                    "le": 3.1974411010742188e-01
                  }
                ]
              },
              {
                "depth": 2,
                "value": 1.0,
                "norm_class_idx": 1,
                "splits": [
                  {
                    "var": 12,
                    "quality": 2.2208941650390625e+02,
                    "le": 3.1788218021392822e-01
                  }
                ]
              },
              {
                "depth": 3,
                "value": 1.0,
                "norm_class_idx": 1,
                "splits": [
                  {
                    "var": 11,
                    "quality": 2.2042083740234375e+02,
                    "le": 7.0423722267150879e-01
                  }
                ]
              },
              {
                "depth": 4,
                "value": 1.0,
                "norm_class_idx": 1,
                "splits": [
                  {
                    "var": 5,
                    "quality": 2.4473684310913086e+01,
                    "le": 1.7412853240966797e-01
                  }
                ]
              },
              {
                "depth": 5,
                "value": 1.0,
                "norm_class_idx": 1
              },
              {
                "depth": 5,
                "value": 0.0,
                "norm_class_idx": 0,
                "splits": [
                  {
                    "var": 11,
                    "quality": 8.6250000000000000e+00,
                    "le": 6.8971854448318481e-01
                  }
                ]
              },
              {
                "depth": 6,
                "value": 0.0,
                "norm_class_idx": 0,
                "splits": [
                  {
                    "var": 8,
                    "quality": 1.0031745910644531e+01,
                    "le": 9.6806609630584717e-01
                  }
                ]
              },
              {
                "depth": 7,
                "value": 0.0,
                "norm_class_idx": 0
              },
              {
                "depth": 7,
                "value": 1.0,
                "norm_class_idx": 1
              },
              {
                "depth": 6,
                "value": 2.0,
                "norm_class_idx": 2
              },
              {
                "depth": 4,
                "value": 1.0,
                "norm_class_idx": 1,
                "splits": [
                  {
                    "var": 4,
                    "quality": 2.0486077880859375e+02,
                    "le": 5.7680616378784180e+00
                  }
                ]
              },
              {
                "depth": 5,
                "value": 1.0,
                "norm_class_idx": 1,
                "splits": [
                  {
                    "var": 5,
                    "quality": 2.0002970886230469e+02,
                    "le": 5.4426801204681396e-01
                  }
                ]
              },
              {
                "depth": 6,
                "value": 1.0,
                "norm_class_idx": 1,
                "splits": [
                  {
                    "var": 11,
                    "quality": 1.9835293579101562e+02,
                    "le": 7.5544732809066772e-01
                  }
                ]
              },
              {
                "depth": 7,
                "value": 1.0,
                "norm_class_idx": 1,
                "splits": [
                  {
                    "var": 6,
                    "quality": 1.5125000000000000e+01,
                    "le": 6.4786243438720703e-01
                  }
                ]
              },
              {
                "depth": 8,
                "value": 2.0,
                "norm_class_idx": 2
              },
              {
                "depth": 8,
                "value": 1.0,
                "norm_class_idx": 1,
                "splits": [
                  {
                    "var": 6,
                    "quality": 16.0,
                    "le": 5.0245437622070312e+00
                  }
                ]
              },
              {
                "depth": 9,
                "value": 1.0,
                "norm_class_idx": 1
              },
              {
                "depth": 9,
                "value": 0.0,
                "norm_class_idx": 0
              },
              {
                "depth": 7,
                "value": 1.0,
                "norm_class_idx": 1
              },
              {
                "depth": 6,
                "value": 2.0,
                "norm_class_idx": 2
              },
              {
                "depth": 5,
                "value": 1.0,
                "norm_class_idx": 1,
                "splits": [
                  {
                    "var": 6,
                    "quality": 1.3500000000000000e+01,
                    "le": 6.8151364326477051e+00
                  }
                ]
              },
              {
                "depth": 6,
                "value": 2.0,
                "norm_class_idx": 2
              },
              {
                "depth": 6,
                "value": 1.0,
                "norm_class_idx": 1
              },
              {
                "depth": 3,
                "value": 0.0,
                "norm_class_idx": 0
              },
              {
                "depth": 2,
                "value": 0.0,
                "norm_class_idx": 0,
                "splits": [
                  {
                    "var": 11,
                    "quality": 1.6527778625488281e+01,
                    "le": 7.8104734420776367e-01
                  }
                ]
              },
              {
                "depth": 3,
                "value": 0.0,
                "norm_class_idx": 0,
                "splits": [
                  {
                    "var": 4,
                    "quality": 1.4352941513061523e+01,
                    "le": 5.7626543045043945e+00
                  }
                ]
              },
              {
                "depth": 4,
                "value": 2.0,
                "norm_class_idx": 2
              },
              {
                "depth": 4,
                "value": 0.0,
                "norm_class_idx": 0,
                "splits": [
                  {
                    "var": 4,
                    "quality": 1.3750000000000000e+01,
                    "le": 8.1874904632568359e+00
                  }
                ]
              },
              {
                "depth": 5,
                "value": 0.0,
                "norm_class_idx": 0
              },
              {
                "depth": 5,
                "value": 0.0,
                "norm_class_idx": 0
              },
              {
                "depth": 3,
                "value": 1.0,
                "norm_class_idx": 1
              },
              {
                "depth": 1,
                "value": 2.0,
                "norm_class_idx": 2,
                "splits": [
                  {
                    "var": 11,
                    "quality": 2.5653619384765625e+02,
                    "le": 8.6946666240692139e-01
                  }
                ]
              },
              {
                "depth": 2,
                "value": 2.0,
                "norm_class_idx": 2,
                "splits": [
                  {
                    "var": 13,
                    "quality": 2.5223379516601562e+02,
                    "le": 1.0500000000000000e+01
                  }
                ]
              },
              {
                "depth": 3,
                "value": 0.0,
                "norm_class_idx": 0,
                "splits": [
                  {
                    "var": 11,
                    "quality": 1.4827394104003906e+02,
                    "le": 7.4849736690521240e-01
                  }
                ]
              },
              {
                "depth": 4,
                "value": 0.0,
                "norm_class_idx": 0,
                "splits": [
                  {
                    "var": 4,
                    "quality": 1.0951342773437500e+02,
                    "le": 7.4564089775085449e+00
                  }
                ]
              },
              {
                "depth": 5,
                "value": 0.0,
                "norm_class_idx": 0,
                "splits": [
                  {
                    "var": 3,
                    "quality": 6.9564117431640625e+01,
                    "le": 9.7864189147949219e+00
                  }
                ]
              },
              {
                "depth": 6,
                "value": 0.0,
                "norm_class_idx": 0,
                "splits": [
                  {
                    "var": 9,
                    "quality": 5.6631721496582031e+01,
                    "le": 6.3110858201980591e-01
                  }
                ]
              },
              {
                "depth": 7,
                "value": 0.0,
                "norm_class_idx": 0,
                "splits": [
                  {
                    "var": 5,
                    "quality": 5.1571430206298828e+01,
                    "le": 1.7890492081642151e-01
                  }
                ]
              },
              {
                "depth": 8,
                "value": 1.0,
                "norm_class_idx": 1
              },
              {
                "depth": 8,
                "value": 0.0,
                "norm_class_idx": 0,
                "splits": [
                  {
                    "var": 5,
                    "quality": 4.9006290435791016e+01,
                    "le": 4.4166183471679688e-01
                  }
                ]
              },
              {
                "depth": 9,
                "value": 0.0,
                "norm_class_idx": 0,
                "splits": [
                  {
                    "var": 12,
                    "quality": 4.7934345245361328e+01,
                    "le": 3.6146980524063110e-01
                  }
                ]
              },
              {
                "depth": 10,
                "value": 0.0,
                "norm_class_idx": 0,
                "splits": [
                  {
                    "var": 7,
                    "quality": 4.2666667938232422e+01,
                    "le": 1.4370538294315338e-01
                  }
                ]
              },
              {
                "depth": 11,
                "value": 0.0,
                "norm_class_idx": 0
              },
              {
                "depth": 11,
                "value": 0.0,
                "norm_class_idx": 0
              },
              {
                "depth": 10,
                "value": 0.0,
                "norm_class_idx": 0
              },
              {
                "depth": 9,
                "value": 0.0,
                "norm_class_idx": 0
              },
              {
                "depth": 7,
                "value": 2.0,
                "norm_class_idx": 2,
                "splits": [
                  {
                    "var": 0,
                    "quality": 1.7125000000000000e+01,
                    "le": 41.0
                  }
                ]
              },
              {
                "depth": 8,
                "value": 0.0,
                "norm_class_idx": 0,
                "splits": [
                  {
                    "var": 0,
                    "quality": 1.3142857551574707e+01,
                    "le": 2.7628749847412109e+01
                  }
                ]
              },
              {
                "depth": 9,
                "value": 2.0,
                "norm_class_idx": 2
              },
              {
                "depth": 9,
                "value": 0.0,
                "norm_class_idx": 0
              },
              {
                "depth": 8,
                "value": 2.0,
                "norm_class_idx": 2
              },
              {
                "depth": 6,
                "value": 2.0,
                "norm_class_idx": 2,
                "splits": [
                  {
                    "var": 11,
                    "quality": 2.2785715103149414e+01,
                    "le": 6.7054474353790283e-01
                  }
                ]
              },
              {
                "depth": 7,
                "value": 0.0,
                "norm_class_idx": 0
              },
              {
                "depth": 7,
                "value": 2.0,
                "norm_class_idx": 2,
                "splits": [
                  {
                    "var": 11,
                    "quality": 2.2750000000000000e+01,
                    "le": 7.3185414075851440e-01
                  }
                ]
              },
              {
                "depth": 8,
                "value": 2.0,
                "norm_class_idx": 2,
                "splits": [
                  {
                    "var": 1,
                    "quality": 2.0761905670166016e+01,
                    "le": 2.7869638442993164e+01
                  }
                ]
              },
              {
                "depth": 9,
                "value": 0.0,
                "norm_class_idx": 0
              },
              {
                "depth": 9,
                "value": 2.0,
                "norm_class_idx": 2,
                "splits": [
                  {
                    "var": 9,
                    "quality": 1.9250000000000000e+01,
                    "le": 6.2129449844360352e-01
                  }
                ]
              },
              {
                "depth": 10,
                "value": 2.0,
                "norm_class_idx": 2
              },
              {
                "depth": 10,
                "value": 2.0,
                "norm_class_idx": 2
              },
              {
                "depth": 8,
                "value": 0.0,
                "norm_class_idx": 0
              },
              {
                "depth": 5,
                "value": 0.0,
                "norm_class_idx": 0,
                "splits": [
                  {
                    "var": 10,
                    "quality": 5.0133335113525391e+01,
                    "le": 5.3121954202651978e-01
                  }
                ]
              },
              {
                "depth": 6,
                "value": 0.0,
                "norm_class_idx": 0,
                "splits": [
                  {
                    "var": 12,
                    "quality": 4.8547275543212891e+01,
                    "le": 3.6305803060531616e-01
                  }
                ]
              },
              {
                "depth": 7,
                "value": 0.0,
                "norm_class_idx": 0,
                "splits": [
                  {
                    "var": 10,
                    "quality": 2.2142856597900391e+01,
                    "le": 3.4624451398849487e-01
                  }
                ]
              },
              {
                "depth": 8,
                "value": 0.0,
                "norm_class_idx": 0
              },
              {
                "depth": 8,
                "value": 0.0,
                "norm_class_idx": 0,
                "splits": [
                  {
                    "var": 10,
                    "quality": 11.0,
                    "le": 4.0374296903610229e-01
                  }
                ]
              },
              {
                "depth": 9,
                "value": 2.0,
                "norm_class_idx": 2
              },
              {
                "depth": 9,
                "value": 0.0,
                "norm_class_idx": 0
              },
              {
                "depth": 7,
                "value": 0.0,
                "norm_class_idx": 0,
                "splits": [
                  {
                    "var": 0,
                    "quality": 2.9399999618530273e+01,
                    "le": 5.1875000000000000e+01
                  }
                ]
              },
              {
                "depth": 8,
                "value": 0.0,
                "norm_class_idx": 0
              },
              {
                "depth": 8,
                "value": 0.0,
                "norm_class_idx": 0
              },
              {
                "depth": 6,
                "value": 2.0,
                "norm_class_idx": 2
              },
              {
                "depth": 4,
                "value": 2.0,
                "norm_class_idx": 2,
                "splits": [
                  {
                    "var": 12,
                    "quality": 5.0769306182861328e+01,
                    "le": 3.4563270211219788e-01
                  }
                ]
              },
              {
                "depth": 5,
                "value": 2.0,
                "norm_class_idx": 2,
                "splits": [
                  {
                    "var": 5,
                    "quality": 3.4697803497314453e+01,
                    "le": 2.3553094267845154e-01
                  }
                ]
              },
              {
                "depth": 6,
                "value": 1.0,
                "norm_class_idx": 1,
                "splits": [
                  {
                    "var": 6,
                    "quality": 13.0,
                    "le": 1.3599092960357666e+00
                  }
                ]
              },
              {
                "depth": 7,
                "value": 0.0,
                "norm_class_idx": 0
              },
              {
                "depth": 7,
                "value": 1.0,
                "norm_class_idx": 1
              },
              {
                "depth": 6,
                "value": 2.0,
                "norm_class_idx": 2,
                "splits": [
                  {
                    "var": 1,
                    "quality": 2.9571428298950195e+01,
                    "le": 2.8952133178710938e+01
                  }
                ]
              },
              {
                "depth": 7,
                "value": 0.0,
                "norm_class_idx": 0,
                "splits": [
                  {
                    "var": 4,
                    "quality": 2.2123569488525391e+01,
                    "le": 4.6611213684082031e+00
                  }
                ]
              },
              {
                "depth": 8,
                "value": 2.0,
                "norm_class_idx": 2,
                "splits": [
                  {
                    "var": 11,
                    "quality": 1.7783332824707031e+01,
                    "le": 7.8904139995574951e-01
                  }
                ]
              },
              {
                "depth": 9,
                "value": 0.0,
                "norm_class_idx": 0
              },
              {
                "depth": 9,
                "value": 2.0,
                "norm_class_idx": 2,
                "splits": [
                  {
                    "var": 8,
                    "quality": 15.0,
                    "le": 4.3385666608810425e-01
                  }
                ]
              },
              {
                "depth": 10,
                "value": 0.0,
                "norm_class_idx": 0
              },
              {
                "depth": 10,
                "value": 2.0,
                "norm_class_idx": 2
              },
              {
                "depth": 8,
                "value": 0.0,
                "norm_class_idx": 0,
                "splits": [
                  {
                    "var": 10,
                    "quality": 1.3899999618530273e+01,
                    "le": 2.3699752986431122e-01
                  }
                ]
              },
              {
                "depth": 9,
                "value": 2.0,
                "norm_class_idx": 2
              },
              {
                "depth": 9,
                "value": 0.0,
                "norm_class_idx": 0,
                "splits": [
                  {
                    "var": 2,
                    "quality": 1.3142857551574707e+01,
                    "le": 9.9794310331344604e-01
                  }
                ]
              },
              {
                "depth": 10,
                "value": 0.0,
                "norm_class_idx": 0,
                "splits": [
                  {
                    "var": 8,
                    "quality": 13.0,
                    "le": 7.9806160926818848e-01
                  }
                ]
              },
              {
                "depth": 11,
                "value": 0.0,
                "norm_class_idx": 0
              },
              {
                "depth": 11,
                "value": 0.0,
                "norm_class_idx": 0
              },
              {
                "depth": 10,
                "value": 2.0,
                "norm_class_idx": 2
              },
              {
                "depth": 7,
                "value": 2.0,
                "norm_class_idx": 2
              },
              {
                "depth": 5,
                "value": 2.0,
                "norm_class_idx": 2,
                "splits": [
                  {
                    "var": 8,
                    "quality": 2.9066667556762695e+01,
                    "le": 2.1803893148899078e-01
                  }
                ]
              },
              {
                "depth": 6,
                "value": 1.0,
                "norm_class_idx": 1
              },
              {
                "depth": 6,
                "value": 2.0,
                "norm_class_idx": 2,
                "splits": [
                  {
                    "var": 7,
                    "quality": 2.8285715103149414e+01,
                    "le": 9.5551505684852600e-02
                  }
                ]
              },
              {
                "depth": 7,
                "value": 2.0,
                "norm_class_idx": 2
              },
              {
                "depth": 7,
                "value": 2.0,
                "norm_class_idx": 2
              },
              {
                "depth": 3,
                "value": 2.0,
                "norm_class_idx": 2,
                "splits": [
                  {
                    "var": 0,
                    "quality": 1.3024444580078125e+02,
                    "le": 2.5250000000000000e+01
                  }
                ]
              },
              {
                "depth": 4,
                "value": 2.0,
                "norm_class_idx": 2,
                "splits": [
                  {
                    "var": 12,
                    "quality": 5.6346523284912109e+01,
                    "le": 3.6032912135124207e-01
                  }
                ]
              },
              {
                "depth": 5,
                "value": 2.0,
                "norm_class_idx": 2,
                "splits": [
                  {
                    "var": 10,
                    "quality": 4.9285713195800781e+01,
                    "le": 2.8119826316833496e-01
                  }
                ]
              },
              {
                "depth": 6,
                "value": 2.0,
                "norm_class_idx": 2
              },
              {
                "depth": 6,
                "value": 2.0,
                "norm_class_idx": 2,
                "splits": [
                  {
                    "var": 11,
                    "quality": 1.0666666984558105e+01,
                    "le": 8.1272602081298828e-01
                  }
                ]
              },
              {
                "depth": 7,
                "value": 2.0,
                "norm_class_idx": 2,
                "splits": [
                  {
                    "var": 10,
                    "quality": 1.0181818008422852e+01,
                    "le": 3.1267940998077393e-01
                  }
                ]
              },
              {
                "depth": 8,
                "value": 0.0,
                "norm_class_idx": 0
              },
              {
                "depth": 8,
                "value": 2.0,
                "norm_class_idx": 2,
                "splits": [
                  {
                    "var": 5,
                    "quality": 9.6666669845581055e+00,
                    "le": 2.9616349935531616e-01
                  }
                ]
              },
              {
                "depth": 9,
                "value": 2.0,
                "norm_class_idx": 2
              },
              {
                "depth": 9,
                "value": 2.0,
                "norm_class_idx": 2
              },
              {
                "depth": 7,
                "value": 0.0,
                "norm_class_idx": 0
              },
              {
                "depth": 5,
                "value": 0.0,
                "norm_class_idx": 0,
                "splits": [
                  {
                    "var": 12,
                    "quality": 1.3666666984558105e+01,
                    "le": 3.9513474702835083e-01
                  }
                ]
              },
              {
                "depth": 6,
                "value": 0.0,
                "norm_class_idx": 0,
                "splits": [
                  {
                    "var": 0,
                    "quality": 1.0666666984558105e+01,
                    "le": 2.3500000000000000e+01
                  }
                ]
              },
              {
                "depth": 7,
                "value": 0.0,
                "norm_class_idx": 0
              },
              {
                "depth": 7,
                "value": 2.0,
                "norm_class_idx": 2
              },
              {
                "depth": 6,
                "value": 2.0,
                "norm_class_idx": 2
              },
              {
                "depth": 4,
                "value": 2.0,
                "norm_class_idx": 2,
                "splits": [
                  {
                    "var": 9,
                    "quality": 8.8290718078613281e+01,
                    "le": 6.2712621688842773e-01
                  }
                ]
              },
              {
                "depth": 5,
                "value": 0.0,
                "norm_class_idx": 0,
                "splits": [
                  {
                    "var": 2,
                    "quality": 6.1566753387451172e+01,
                    "le": 9.1286063194274902e-01
                  }
                ]
              },
              {
                "depth": 6,
                "value": 2.0,
                "norm_class_idx": 2,
                "splits": [
                  {
                    "var": 10,
                    "quality": 4.7246913909912109e+01,
                    "le": 2.6147910952568054e-01
                  }
                ]
              },
              {
                "depth": 7,
                "value": 0.0,
                "norm_class_idx": 0
              },
              {
                "depth": 7,
                "value": 2.0,
                "norm_class_idx": 2,
                "splits": [
                  {
                    "var": 9,
                    "quality": 4.5426666259765625e+01,
                    "le": 5.8868831396102905e-01
                  }
                ]
              },
              {
                "depth": 8,
                "value": 2.0,
                "norm_class_idx": 2,
                "splits": [
                  {
                    "var": 8,
                    "quality": 4.3457141876220703e+01,
                    "le": 4.1637533903121948e-01
                  }
                ]
              },
              {
                "depth": 9,
                "value": 0.0,
                "norm_class_idx": 0
              },
              {
                "depth": 9,
                "value": 2.0,
                "norm_class_idx": 2,
                "splits": [
                  {
                    "var": 1,
                    "quality": 4.0715248107910156e+01,
                    "le": 2.1404663085937500e+01
                  }
                ]
              },
              {
                "depth": 10,
                "value": 2.0,
                "norm_class_idx": 2,
                "splits": [
                  {
                    "var": 7,
                    "quality": 13.0,
                    "le": 9.1171309351921082e-02
                  }
                ]
              },
              {
                "depth": 11,
                "value": 0.0,
                "norm_class_idx": 0
              },
              {
                "depth": 11,
                "value": 2.0,
                "norm_class_idx": 2
              },
              {
                "depth": 10,
                "value": 2.0,
                "norm_class_idx": 2,
                "splits": [
                  {
                    "var": 11,
                    "quality": 3.4249011993408203e+01,
                    "le": 6.4383035898208618e-01
                  }
                ]
              },
              {
                "depth": 11,
                "value": 0.0,
                "norm_class_idx": 0,
                "splits": [
                  {
                    "var": 5,
                    "quality": 9.6666669845581055e+00,
                    "le": 3.3378878235816956e-01
                  }
                ]
              },
              {
                "depth": 12,
                "value": 2.0,
                "norm_class_idx": 2
              },
              {
                "depth": 12,
                "value": 0.0,
                "norm_class_idx": 0
              },
              {
                "depth": 11,
                "value": 2.0,
                "norm_class_idx": 2,
                "splits": [
                  {
                    "var": 8,
                    "quality": 2.8202596664428711e+01,
                    "le": 6.2746906280517578e-01
                  }
                ]
              },
              {
                "depth": 12,
                "value": 2.0,
                "norm_class_idx": 2,
                "splits": [
                  {
                    "var": 5,
                    "quality": 2.5181818008422852e+01,
                    "le": 4.0165835618972778e-01
                  }
                ]
              },
              {
                "depth": 13,
                "value": 2.0,
                "norm_class_idx": 2,
                "splits": [
                  {
                    "var": 12,
                    "quality": 2.5235294342041016e+01,
                    "le": 3.7875288724899292e-01
                  }
                ]
              },
              {
                "depth": 14,
                "value": 2.0,
                "norm_class_idx": 2,
                "splits": [
                  {
                    "var": 8,
                    "quality": 1.1545454978942871e+01,
                    "le": 5.8026999235153198e-01
                  }
                ]
              },
              {
                "depth": 15,
                "value": 0.0,
                "norm_class_idx": 0,
                "splits": [
                  {
                    "var": 7,
                    "quality": 8.0,
                    "le": 9.2513546347618103e-02
                  }
                ]
              },
              {
                "depth": 16,
                "value": 2.0,
                "norm_class_idx": 2
              },
              {
                "depth": 16,
                "value": 0.0,
                "norm_class_idx": 0
              },
              {
                "depth": 15,
                "value": 2.0,
                "norm_class_idx": 2
              },
              {
                "depth": 14,
                "value": 2.0,
                "norm_class_idx": 2
              },
              {
                "depth": 13,
                "value": 0.0,
                "norm_class_idx": 0
              },
              {
                "depth": 12,
                "value": 0.0,
                "norm_class_idx": 0,
                "splits": [
                  {
                    "var": 3,
                    "quality": 7.2500000000000000e+00,
                    "le": 8.8184595108032227e+00
                  }
                ]
              },
              {
                "depth": 13,
                "value": 0.0,
                "norm_class_idx": 0
              },
              {
                "depth": 13,
                "value": 2.0,
                "norm_class_idx": 2
              },
              {
                "depth": 8,
                "value": 0.0,
                "norm_class_idx": 0
              },
              {
                "depth": 6,
                "value": 0.0,
                "norm_class_idx": 0,
                "splits": [
                  {
                    "var": 9,
                    "quality": 2.0750000000000000e+01,
                    "le": 3.0055457353591919e-01
                  }
                ]
              },
              {
                "depth": 7,
                "value": 2.0,
                "norm_class_idx": 2
              },
              {
                "depth": 7,
                "value": 0.0,
                "norm_class_idx": 0,
                "splits": [
                  {
                    "var": 12,
                    "quality": 21.0,
                    "le": 3.3167192339897156e-01
                  }
                ]
              },
              {
                "depth": 8,
                "value": 0.0,
                "norm_class_idx": 0
              },
              {
                "depth": 8,
                "value": 0.0,
                "norm_class_idx": 0
              },
              {
                "depth": 5,
                "value": 2.0,
                "norm_class_idx": 2,
                "splits": [
                  {
                    "var": 12,
                    "quality": 3.2882354736328125e+01,
                    "le": 4.1120854020118713e-01
                  }
                ]
              },
              {
                "depth": 6,
                "value": 2.0,
                "norm_class_idx": 2,
                "splits": [
                  {
                    "var": 12,
                    "quality": 2.2984848022460938e+01,
                    "le": 3.5641753673553467e-01
                  }
                ]
              },
              {
                "depth": 7,
                "value": 2.0,
                "norm_class_idx": 2,
                "splits": [
                  {
                    "var": 0,
                    "quality": 1.7799999237060547e+01,
                    "le": 4.4446250915527344e+01
                  }
                ]
              },
              {
                "depth": 8,
                "value": 2.0,
                "norm_class_idx": 2
              },
              {
                "depth": 8,
                "value": 2.0,
                "norm_class_idx": 2
              },
              {
                "depth": 7,
                "value": 0.0,
                "norm_class_idx": 0,
                "splits": [
                  {
                    "var": 5,
                    "quality": 8.8888893127441406e+00,
                    "le": 3.8846659660339355e-01
                  }
                ]
              },
              {
                "depth": 8,
                "value": 2.0,
                "norm_class_idx": 2
              },
              {
                "depth": 8,
                "value": 0.0,
                "norm_class_idx": 0
              },
              {
                "depth": 6,
                "value": 2.0,
                "norm_class_idx": 2
              },
              {
                "depth": 2,
                "value": 1.0,
                "norm_class_idx": 1,
                "splits": [
                  {
                    "var": 13,
                    "quality": 1.8666666030883789e+01,
                    "le": 8.5000000000000000e+00
                  }
                ]
              },
              {
                "depth": 3,
                "value": 1.0,
                "norm_class_idx": 1
              },
              {
                "depth": 3,
                "value": 0.0,
                "norm_class_idx": 0
              }
            ]
          },
          {
            "nodes": [
              {
                "depth": 0,
                "value": 2.0,
                "norm_class_idx": 2,
                "splits": [
                  {
                    "var": 13,
                    "quality": 4.3910528564453125e+02,
                    "le": 6.5000000000000000e+00
                  }
                ]
              },
              {
                "depth": 1,
                "value": 1.0,
                "norm_class_idx": 1,
                "splits": [
                  {
                    "var": 6,
                    "quality": 2.3099159240722656e+02,
                    "le": 2.5971885681152344e+01
                  }
                ]
              },
              {
                "depth": 2,
                "value": 1.0,
                "norm_class_idx": 1,
                "splits": [
                  {
                    "var": 8,
                    "quality": 2.0953390502929688e+02,
                    "le": 1.5145123004913330e+00
                  }
                ]
              },
              {
                "depth": 3,
                "value": 1.0,
                "norm_class_idx": 1,
                "splits": [
                  {
                    "var": 7,
                    "quality": 2.0838288879394531e+02,
                    "le": 1.1716342717409134e-01
                  }
                ]
              },
              {
                "depth": 4,
                "value": 1.0,
                "norm_class_idx": 1,
                "splits": [
                  {
                    "var": 3,
                    "quality": 1.3562536621093750e+02,
                    "le": 6.6830105781555176e+00
                  }
                ]
              },
              {
                "depth": 5,
                "value": 1.0,
                "norm_class_idx": 1,
                "splits": [
                  {
                    "var": 2,
                    "quality": 2.1095237731933594e+01,
                    "le": 9.3847799301147461e-01
                  }
                ]
              },
              {
                "depth": 6,
                "value": 0.0,
                "norm_class_idx": 0
              },
              {
                "depth": 6,
                "value": 1.0,
                "norm_class_idx": 1,
                "splits": [
                  {
                    "var": 12,
                    "quality": 1.9285715103149414e+01,
                    "le": 1.8842576444149017e-01
                  }
                ]
              },
              {
                "depth": 7,
                "value": 1.0,
                "norm_class_idx": 1
              },
              {
                "depth": 7,
                "value": 1.0,
                "norm_class_idx": 1
              },
              {
                "depth": 5,
                "value": 1.0,
                "norm_class_idx": 1,
                "splits": [
                  {
                    "var": 5,
                    "quality": 120.0,
                    "le": 3.9448413997888565e-02
                  }
                ]
              },
              {
                "depth": 6,
                "value": 2.0,
                "norm_class_idx": 2
              },
              {
                "depth": 6,
                "value": 1.0,
                "norm_class_idx": 1
              },
              {
                "depth": 4,
                "value": 1.0,
                "norm_class_idx": 1,
                "splits": [
                  {
                    "var": 4,
                    "quality": 7.8794021606445312e+01,
                    "le": 5.9991359710693359e+00
                  }
                ]
              },
              {
                "depth": 5,
                "value": 1.0,
                "norm_class_idx": 1,
                "splits": [
                  {
                    "var": 7,
                    "quality": 7.6447059631347656e+01,
                    "le": 1.1808107048273087e-01
                  }
                ]
              },
              {
                "depth": 6,
                "value": 2.0,
                "norm_class_idx": 2
              },
              {
                "depth": 6,
                "value": 1.0,
                "norm_class_idx": 1,
                "splits": [
                  {
                    "var": 3,
                    "quality": 7.7285713195800781e+01,
                    "le": 5.2567081451416016e+00
                  }
                ]
              },
              {
                "depth": 7,
                "value": 2.0,
                "norm_class_idx": 2
              },
              {
                "depth": 7,
                "value": 1.0,
                "norm_class_idx": 1,
                "splits": [
                  {
                    "var": 11,
                    "quality": 7.8025970458984375e+01,
                    "le": 7.3565721511840820e-01
                  }
                ]
              },
              {
                "depth": 8,
                "value": 1.0,
                "norm_class_idx": 1
              },
              {
                "depth": 8,
                "value": 1.0,
                "norm_class_idx": 1,
                "splits": [
                  {
                    "var": 4,
                    "quality": 7.5222221374511719e+01,
                    "le": 4.1004161834716797e+00
                  }
                ]
              },
              {
                "depth": 9,
                "value": 1.0,
                "norm_class_idx": 1
              },
              {
                "depth": 9,
                "value": 1.0,
                "norm_class_idx": 1
              },
              {
                "depth": 5,
                "value": 2.0,
                "norm_class_idx": 2
              },
              {
                "depth": 3,
                "value": 2.0,
                "norm_class_idx": 2
              },
              {
                "depth": 2,
                "value": 0.0,
                "norm_class_idx": 0,
                "splits": [
                  {
                    "var": 3,
                    "quality": 3.0166666030883789e+01,
                    "le": 8.9977893829345703e+00
                  }
                ]
              },
              {
                "depth": 3,
                "value": 0.0,
                "norm_class_idx": 0,
                "splits": [
                  {
                    "var": 9,
                    "quality": 17.0,
                    "le": 7.3288285732269287e-01
                  }
                ]
              },
              {
                "depth": 4,
                "value": 0.0,
                "norm_class_idx": 0
              },
              {
                "depth": 4,
                "value": 0.0,
                "norm_class_idx": 0
              },
              {
                "depth": 3,
                "value": 0.0,
                "norm_class_idx": 0,
                "splits": [
                  {
                    "var": 10,
                    "quality": 2.1200000762939453e+01,
                    "le": 3.3804720640182495e-01
                  }
                ]
              },
              {
                "depth": 4,
                "value": 1.0,
                "norm_class_idx": 1,
                "splits": [
                  {
                    "var": 4,
                    "quality": 1.3166666984558105e+01,
                    "le": 7.0242395401000977e+00
                  }
                ]
              },
              {
                "depth": 5,
                "value": 1.0,
                "norm_class_idx": 1
              },
              {
                "depth": 5,
                "value": 2.0,
                "norm_class_idx": 2,
                "splits": [
                  {
                    "var": 10,
                    "quality": 7.2500000000000000e+00,
                    "le": 3.1945723295211792e-01
                  }
                ]
              },
              {
                "depth": 6,
                "value": 1.0,
                "norm_class_idx": 1
              },
              {
                "depth": 6,
                "value": 2.0,
                "norm_class_idx": 2
              },
              {
                "depth": 4,
                "value": 0.0,
                "norm_class_idx": 0,
                "splits": [
                  {
                    "var": 8,
                    "quality": 15.0,
                    "le": 4.7518286108970642e-01
                  }
                ]
              },
              {
                "depth": 5,
                "value": 1.0,
                "norm_class_idx": 1
              },
              {
                "depth": 5,
                "value": 0.0,
                "norm_class_idx": 0
              },
              {
                "depth": 1,
                "value": 2.0,
                "norm_class_idx": 2,
                "splits": [
                  {
                    "var": 11,
                    "quality": 2.5915826416015625e+02,
                    "le": 8.5199522972106934e-01
                  }
                ]
              },
              {
                "depth": 2,
                "value": 2.0,
                "norm_class_idx": 2,
                "splits": [
                  {
                    "var": 11,
                    "quality": 2.5439115905761719e+02,
                    "le": 6.0848063230514526e-01
                  }
                ]
              },
              {
                "depth": 3,
                "value": 0.0,
                "norm_class_idx": 0,
                "splits": [
                  {
                    "var": 4,
                    "quality": 3.7362636566162109e+01,
                    "le": 5.9276237487792969e+00
                  }
                ]
              },
              {
                "depth": 4,
                "value": 2.0,
                "norm_class_idx": 2,
                "splits": [
                  {
                    "var": 10,
                    "quality": 1.7027778625488281e+01,
                    "le": 2.5678282976150513e-01
                  }
                ]
              },
              {
                "depth": 5,
                "value": 0.0,
                "norm_class_idx": 0
              },
              {
                "depth": 5,
                "value": 2.0,
                "norm_class_idx": 2,
                "splits": [
                  {
                    "var": 4,
                    "quality": 1.2545454978942871e+01,
                    "le": 4.4971189498901367e+00
                  }
                ]
              },
              {
                "depth": 6,
                "value": 2.0,
                "norm_class_idx": 2
              },
              {
                "depth": 6,
                "value": 2.0,
                "norm_class_idx": 2,
                "splits": [
                  {
                    "var": 6,
                    "quality": 8.1428575515747070e+00,
                    "le": 2.5191734313964844e+01
                  }
                ]
              },
              {
                "depth": 7,
                "value": 0.0,
                "norm_class_idx": 0
              },
              {
                "depth": 7,
                "value": 2.0,
                "norm_class_idx": 2
              },
              {
                "depth": 4,
                "value": 0.0,
                "norm_class_idx": 0,
                "splits": [
                  {
                    "var": 5,
                    "quality": 2.5142856597900391e+01,
                    "le": 3.2963123917579651e-01
                  }
                ]
              },
              {
                "depth": 5,
                "value": 0.0,
                "norm_class_idx": 0
              },
              {
                "depth": 5,
                "value": 0.0,
                "norm_class_idx": 0
              },
              {
                "depth": 3,
                "value": 2.0,
                "norm_class_idx": 2,
                "splits": [
                  {
                    "var": 13,
                    "quality": 2.4079577636718750e+02,
                    "le": 1.1500000000000000e+01
                  }
                ]
              },
              {
                "depth": 4,
                "value": 0.0,
                "norm_class_idx": 0,
                "splits": [
                  {
                    "var": 12,
                    "quality": 1.6168447875976562e+02,
                    "le": 3.7868857383728027e-01
                  }
                ]
              },
              {
                "depth": 5,
                "value": 0.0,
                "norm_class_idx": 0,
                "splits": [
                  {
                    "var": 12,
                    "quality": 1.3345802307128906e+02,
                    "le": 2.5298774242401123e-01
                  }
                ]
              },
              {
                "depth": 6,
                "value": 2.0,
                "norm_class_idx": 2,
                "splits": [
                  {
                    "var": 4,
                    "quality": 2.5750000000000000e+01,
                    "le": 3.1938729286193848e+00
                  }
                ]
              },
              {
                "depth": 7,
                "value": 0.0,
                "norm_class_idx": 0
              },
              {
                "depth": 7,
                "value": 2.0,
                "norm_class_idx": 2,
                "splits": [
                  {
                    "var": 1,
                    "quality": 2.3354839324951172e+01,
                    "le": 3.4814079284667969e+01
                  }
                ]
              },
              {
                "depth": 8,
                "value": 2.0,
                "norm_class_idx": 2,
                "splits": [
                  {
                    "var": 4,
                    "quality": 2.5482759475708008e+01,
                    "le": 5.8602161407470703e+00
                  }
                ]
              },
              {
                "depth": 9,
                "value": 2.0,
                "norm_class_idx": 2,
                "splits": [
                  {
                    "var": 5,
                    "quality": 2.4555555343627930e+01,
                    "le": 2.7364918589591980e-01
                  }
                ]
              },
              {
                "depth": 10,
                "value": 2.0,
                "norm_class_idx": 2
              },
              {
                "depth": 10,
                "value": 2.0,
                "norm_class_idx": 2
              },
              {
                "depth": 9,
                "value": 1.0,
                "norm_class_idx": 1
              },
              {
                "depth": 8,
                "value": 0.0,
                "norm_class_idx": 0
              },
              {
                "depth": 6,
                "value": 0.0,
                "norm_class_idx": 0,
                "splits": [
                  {
                    "var": 5,
                    "quality": 1.2482805633544922e+02,
                    "le": 8.0034434795379639e-02
                  }
                ]
              },
              {
                "depth": 7,
                "value": 1.0,
                "norm_class_idx": 1
              },
              {
                "depth": 7,
                "value": 0.0,
                "norm_class_idx": 0,
                "splits": [
                  {
                    "var": 0,
                    "quality": 1.2078275299072266e+02,
                    "le": 7.6500000000000000e+01
                  }
                ]
              },
              {
                "depth": 8,
                "value": 0.0,
                "norm_class_idx": 0,
                "splits": [
                  {
                    "var": 6,
                    "quality": 1.0417942810058594e+02,
                    "le": 3.1411220550537109e+01
                  }
                ]
              },
              {
                "depth": 9,
                "value": 0.0,
                "norm_class_idx": 0,
                "splits": [
                  {
                    "var": 9,
                    "quality": 5.1825710296630859e+01,
                    "le": 3.1236240267753601e-01
                  }
                ]
              },
              {
                "depth": 10,
                "value": 2.0,
                "norm_class_idx": 2,
                "splits": [
                  {
                    "var": 3,
                    "quality": 1.1355555534362793e+01,
                    "le": 7.1147794723510742e+00
                  }
                ]
              },
              {
                "depth": 11,
                "value": 0.0,
                "norm_class_idx": 0
              },
              {
                "depth": 11,
                "value": 2.0,
                "norm_class_idx": 2
              },
              {
                "depth": 10,
                "value": 0.0,
                "norm_class_idx": 0,
                "splits": [
                  {
                    "var": 11,
                    "quality": 4.7460605621337891e+01,
                    "le": 8.1872045993804932e-01
                  }
                ]
              },
              {
                "depth": 11,
                "value": 0.0,
                "norm_class_idx": 0,
                "splits": [
                  {
                    "var": 10,
                    "quality": 4.5777778625488281e+01,
                    "le": 1.4266884326934814e-01
                  }
                ]
              },
              {
                "depth": 12,
                "value": 2.0,
                "norm_class_idx": 2
              },
              {
                "depth": 12,
                "value": 0.0,
                "norm_class_idx": 0,
                "splits": [
                  {
                    "var": 11,
                    "quality": 4.5435714721679688e+01,
                    "le": 6.9334495067596436e-01
                  }
                ]
              },
              {
                "depth": 13,
                "value": 0.0,
                "norm_class_idx": 0,
                "splits": [
                  {
                    "var": 1,
                    "quality": 1.2166666984558105e+01,
                    "le": 1.8966629028320312e+01
                  }
                ]
              },
              {
                "depth": 14,
                "value": 2.0,
                "norm_class_idx": 2
              },
              {
                "depth": 14,
                "value": 0.0,
                "norm_class_idx": 0,
                "splits": [
                  {
                    "var": 4,
                    "quality": 12.0,
                    "le": 4.8847713470458984e+00
                  }
                ]
              },
              {
                "depth": 15,
                "value": 2.0,
                "norm_class_idx": 2
              },
              {
                "depth": 15,
                "value": 0.0,
                "norm_class_idx": 0
              },
              {
                "depth": 13,
                "value": 0.0,
                "norm_class_idx": 0,
                "splits": [
                  {
                    "var": 8,
                    "quality": 3.6720722198486328e+01,
                    "le": 1.0649971961975098e+00
                  }
                ]
              },
              {
                "depth": 14,
                "value": 0.0,
                "norm_class_idx": 0,
                "splits": [
                  {
                    "var": 3,
                    "quality": 3.5400001525878906e+01,
                    "le": 6.1504449844360352e+00
                  }
                ]
              },
              {
                "depth": 15,
                "value": 0.0,
                "norm_class_idx": 0
              },
              {
                "depth": 15,
                "value": 0.0,
                "norm_class_idx": 0
              },
              {
                "depth": 14,
                "value": 0.0,
                "norm_class_idx": 0
              },
              {
                "depth": 11,
                "value": 2.0,
                "norm_class_idx": 2
              },
              {
                "depth": 9,
                "value": 0.0,
                "norm_class_idx": 0,
                "splits": [
                  {
                    "var": 9,
                    "quality": 6.0897434234619141e+01,
                    "le": 5.8932948112487793e-01
                  }
                ]
              },
              {
                "depth": 10,
                "value": 0.0,
                "norm_class_idx": 0,
                "splits": [
                  {
                    "var": 6,
                    "quality": 3.1163763046264648e+01,
                    "le": 4.6142345428466797e+01
                  }
                ]
              },
              {
                "depth": 11,
                "value": 2.0,
                "norm_class_idx": 2
              },
              {
                "depth": 11,
                "value": 0.0,
                "norm_class_idx": 0,
                "splits": [
                  {
                    "var": 1,
                    "quality": 2.8692308425903320e+01,
                    "le": 2.6976799011230469e+01
                  }
                ]
              },
              {
                "depth": 12,
                "value": 0.0,
                "norm_class_idx": 0
              },
              {
                "depth": 12,
                "value": 0.0,
                "norm_class_idx": 0,
                "splits": [
                  {
                    "var": 3,
                    "quality": 1.7272727966308594e+01,
                    "le": 9.8527412414550781e+00
                  }
                ]
              },
              {
                "depth": 13,
                "value": 2.0,
                "norm_class_idx": 2
              },
              {
                "depth": 13,
                "value": 0.0,
                "norm_class_idx": 0,
                "splits": [
                  {
                    "var": 3,
                    "quality": 1.5600000381469727e+01,
                    "le": 1.4392326354980469e+01
                  }
                ]
              },
              {
                "depth": 14,
                "value": 0.0,
                "norm_class_idx": 0,
                "splits": [
                  {
                    "var": 4,
                    "quality": 1.4725275039672852e+01,
                    "le": 7.3471136093139648e+00
                  }
                ]
              },
              {
                "depth": 15,
                "value": 0.0,
                "norm_class_idx": 0
              },
              {
                "depth": 15,
                "value": 0.0,
                "norm_class_idx": 0,
                "splits": [
                  {
                    "var": 6,
                    "quality": 13.0,
                    "le": 5.4282505035400391e+01
                  }
                ]
              },
              {
                "depth": 16,
                "value": 2.0,
                "norm_class_idx": 2
              },
              {
                "depth": 16,
                "value": 0.0,
                "norm_class_idx": 0
              },
              {
                "depth": 14,
                "value": 2.0,
                "norm_class_idx": 2
              },
              {
                "depth": 10,
                "value": 2.0,
                "norm_class_idx": 2,
                "splits": [
                  {
                    "var": 8,
                    "quality": 3.7805381774902344e+01,
                    "le": 1.0293931961059570e+00
                  }
                ]
              },
              {
                "depth": 11,
                "value": 2.0,
                "norm_class_idx": 2,
                "splits": [
                  {
                    "var": 1,
                    "quality": 3.1945945739746094e+01,
                    "le": 3.2759452819824219e+01
                  }
                ]
              },
              {
                "depth": 12,
                "value": 2.0,
                "norm_class_idx": 2,
                "splits": [
                  {
                    "var": 0,
                    "quality": 2.9838094711303711e+01,
                    "le": 4.1375000000000000e+01
                  }
                ]
              },
              {
                "depth": 13,
                "value": 0.0,
                "norm_class_idx": 0
              },
              {
                "depth": 13,
                "value": 2.0,
                "norm_class_idx": 2,
                "splits": [
                  {
                    "var": 11,
                    "quality": 30.0,
                    "le": 7.6979207992553711e-01
                  }
                ]
              },
              {
                "depth": 14,
                "value": 2.0,
                "norm_class_idx": 2
              },
              {
                "depth": 14,
                "value": 0.0,
                "norm_class_idx": 0
              },
              {
                "depth": 12,
                "value": 0.0,
                "norm_class_idx": 0
              },
              {
                "depth": 11,
                "value": 0.0,
                "norm_class_idx": 0,
                "splits": [
                  {
                    "var": 9,
                    "quality": 1.6803030014038086e+01,
                    "le": 1.5248785018920898e+00
                  }
                ]
              },
              {
                "depth": 12,
                "value": 0.0,
                "norm_class_idx": 0,
                "splits": [
                  {
                    "var": 0,
                    "quality": 12.0,
                    "le": 7.2500000000000000e+01
                  }
                ]
              },
              {
                "depth": 13,
                "value": 0.0,
                "norm_class_idx": 0
              },
              {
                "depth": 13,
                "value": 2.0,
                "norm_class_idx": 2
              },
              {
                "depth": 12,
                "value": 2.0,
                "norm_class_idx": 2,
                "splits": [
                  {
                    "var": 5,
                    "quality": 8.6000003814697266e+00,
                    "le": 4.7652471065521240e-01
                  }
                ]
              },
              {
                "depth": 13,
                "value": 0.0,
                "norm_class_idx": 0
              },
              {
                "depth": 13,
                "value": 2.0,
                "norm_class_idx": 2
              },
              {
                "depth": 8,
                "value": 0.0,
                "norm_class_idx": 0,
                "splits": [
                  {
                    "var": 6,
                    "quality": 2.4571428298950195e+01,
                    "le": 1.1263758850097656e+02
                  }
                ]
              },
              {
                "depth": 9,
                "value": 0.0,
                "norm_class_idx": 0
              },
              {
                "depth": 9,
                "value": 0.0,
                "norm_class_idx": 0
              },
              {
                "depth": 5,
                "value": 2.0,
                "norm_class_idx": 2,
                "splits": [
                  {
                    "var": 10,
                    "quality": 4.3184524536132812e+01,
                    "le": 5.0456279516220093e-01
                  }
                ]
              },
              {
                "depth": 6,
                "value": 2.0,
                "norm_class_idx": 2,
                "splits": [
                  {
                    "var": 3,
                    "quality": 3.8299808502197266e+01,
                    "le": 9.8472661972045898e+00
                  }
                ]
              },
              {
                "depth": 7,
                "value": 2.0,
                "norm_class_idx": 2,
                "splits": [
                  {
                    "var": 3,
                    "quality": 17.0,
                    "le": 9.0903959274291992e+00
                  }
                ]
              },
              {
                "depth": 8,
                "value": 2.0,
                "norm_class_idx": 2
              },
              {
                "depth": 8,
                "value": 0.0,
                "norm_class_idx": 0
              },
              {
                "depth": 7,
                "value": 2.0,
                "norm_class_idx": 2,
                "splits": [
                  {
                    "var": 8,
                    "quality": 2.9222221374511719e+01,
                    "le": 7.1238118410110474e-01
                  }
                ]
              },
              {
                "depth": 8,
                "value": 2.0,
                "norm_class_idx": 2
              },
              {
                "depth": 8,
                "value": 2.0,
                "norm_class_idx": 2
              },
              {
                "depth": 6,
                "value": 0.0,
                "norm_class_idx": 0,
                "splits": [
                  {
                    "var": 5,
                    "quality": 11.0,
                    "le": 4.1520309448242188e-01
                  }
                ]
              },
              {
                "depth": 7,
                "value": 2.0,
                "norm_class_idx": 2
              },
              {
                "depth": 7,
                "value": 0.0,
                "norm_class_idx": 0
              },
              {
                "depth": 4,
                "value": 2.0,
                "norm_class_idx": 2,
                "splits": [
                  {
                    "var": 10,
                    "quality": 9.3652175903320312e+01,
                    "le": 2.6114699244499207e-01
                  }
                ]
              },
              {
                "depth": 5,
                "value": 2.0,
                "norm_class_idx": 2
              },
              {
                "depth": 5,
                "value": 2.0,
                "norm_class_idx": 2,
                "splits": [
                  {
                    "var": 6,
                    "quality": 7.5553871154785156e+01,
                    "le": 3.3170543670654297e+01
                  }
                ]
              },
              {
                "depth": 6,
                "value": 2.0,
                "norm_class_idx": 2,
                "splits": [
                  {
                    "var": 6,
                    "quality": 3.3641288757324219e+01,
                    "le": 5.4242010116577148e+00
                  }
                ]
              },
              {
                "depth": 7,
                "value": 2.0,
                "norm_class_idx": 2,
                "splits": [
                  {
                    "var": 9,
                    "quality": 2.9079999923706055e+01,
                    "le": 4.6833288669586182e-01
                  }
                ]
              },
              {
                "depth": 8,
                "value": 2.0,
                "norm_class_idx": 2,
                "splits": [
                  {
                    "var": 10,
                    "quality": 2.3666666030883789e+01,
                    "le": 3.6688786745071411e-01
                  }
                ]
              },
              {
                "depth": 9,
                "value": 2.0,
                "norm_class_idx": 2
              },
              {
                "depth": 9,
                "value": 2.0,
                "norm_class_idx": 2
              },
              {
                "depth": 8,
                "value": 0.0,
                "norm_class_idx": 0
              },
              {
                "depth": 7,
                "value": 0.0,
                "norm_class_idx": 0,
                "splits": [
                  {
                    "var": 9,
                    "quality": 1.8600000381469727e+01,
                    "le": 6.5482544898986816e-01
                  }
                ]
              },
              {
                "depth": 8,
                "value": 0.0,
                "norm_class_idx": 0,
                "splits": [
                  {
                    "var": 5,
                    "quality": 1.5199999809265137e+01,
                    "le": 3.8926431536674500e-01
                  }
                ]
              },
              {
                "depth": 9,
                "value": 0.0,
                "norm_class_idx": 0
              },
              {
                "depth": 9,
                "value": 0.0,
                "norm_class_idx": 0
              },
              {
                "depth": 8,
                "value": 2.0,
                "norm_class_idx": 2
              },
              {
                "depth": 6,
                "value": 2.0,
                "norm_class_idx": 2,
                "splits": [
                  {
                    "var": 2,
                    "quality": 5.3327274322509766e+01,
                    "le": 9.1677486896514893e-01
                  }
                ]
              },
              {
                "depth": 7,
                "value": 2.0,
                "norm_class_idx": 2,
                "splits": [
                  {
                    "var": 2,
                    "quality": 5.0125000000000000e+01,
                    "le": 8.8571012020111084e-01
                  }
                ]
              },
              {
                "depth": 8,
                "value": 2.0,
                "norm_class_idx": 2
              },
              {
                "depth": 8,
                "value": 2.0,
                "norm_class_idx": 2,
                "splits": [
                  {
                    "var": 2,
                    "quality": 1.2820512771606445e+01,
                    "le": 9.0255635976791382e-01
                  }
                ]
              },
              {
                "depth": 9,
                "value": 0.0,
                "norm_class_idx": 0
              },
              {
                "depth": 9,
                "value": 2.0,
                "norm_class_idx": 2,
                "splits": [
                  {
                    "var": 7,
                    "quality": 13.0,
                    "le": 8.8530659675598145e-02
                  }
                ]
              },
              {
                "depth": 10,
                "value": 0.0,
                "norm_class_idx": 0
              },
              {
                "depth": 10,
                "value": 2.0,
                "norm_class_idx": 2
              },
              {
                "depth": 7,
                "value": 0.0,
                "norm_class_idx": 0
              },
              {
                "depth": 2,
                "value": 1.0,
                "norm_class_idx": 1,
                "splits": [
                  {
                    "var": 9,
                    "quality": 13.0,
                    "le": 4.8411801457405090e-01
                  }
                ]
              },
              {
                "depth": 3,
                "value": 1.0,
                "norm_class_idx": 1
              },
              {
                "depth": 3,
                "value": 0.0,
                "norm_class_idx": 0
              }
            ]
          },
          {
            "nodes": [
              {
                "depth": 0,
                "value": 1.0,
                "norm_class_idx": 1,
                "splits": [
                  {
                    "var": 13,
                    "quality": 4.5209359741210938e+02,
                    "le": 5.5000000000000000e+00
                  }
                ]
              },
              {
                "depth": 1,
                "value": 1.0,
                "norm_class_idx": 1,
                "splits": [
                  {
                    "var": 11,
                    "quality": 2.2014666748046875e+02,
                    "le": 7.8114235401153564e-01
                  }
                ]
              },
              {
                "depth": 2,
                "value": 1.0,
                "norm_class_idx": 1,
                "splits": [
                  {
                    "var": 3,
                    "quality": 4.2311965942382812e+01,
                    "le": 1.1084350585937500e+01
                  }
                ]
              },
              {
                "depth": 3,
                "value": 1.0,
                "norm_class_idx": 1,
                "splits": [
                  {
                    "var": 10,
                    "quality": 4.1720634460449219e+01,
                    "le": 2.2656917572021484e-01
                  }
                ]
              },
              {
                "depth": 4,
                "value": 1.0,
                "norm_class_idx": 1,
                "splits": [
                  {
                    "var": 5,
                    "quality": 4.1139533996582031e+01,
                    "le": 4.6717867255210876e-02
                  }
                ]
              },
              {
                "depth": 5,
                "value": 2.0,
                "norm_class_idx": 2
              },
              {
                "depth": 5,
                "value": 1.0,
                "norm_class_idx": 1,
                "splits": [
                  {
                    "var": 0,
                    "quality": 4.0048782348632812e+01,
                    "le": 1.5616249084472656e+01
                  }
                ]
              },
              {
                "depth": 6,
                "value": 1.0,
                "norm_class_idx": 1
              },
              {
                "depth": 6,
                "value": 1.0,
                "norm_class_idx": 1,
                "splits": [
                  {
                    "var": 10,
                    "quality": 3.9166667938232422e+01,
                    "le": 1.8991380929946899e-01
                  }
                ]
              },
              {
                "depth": 7,
                "value": 1.0,
                "norm_class_idx": 1
              },
              {
                "depth": 7,
                "value": 1.0,
                "norm_class_idx": 1,
                "splits": [
                  {
                    "var": 1,
                    "quality": 12.0,
                    "le": 2.0094768524169922e+01
                  }
                ]
              },
              {
                "depth": 8,
                "value": 0.0,
                "norm_class_idx": 0
              },
              {
                "depth": 8,
                "value": 1.0,
                "norm_class_idx": 1
              },
              {
                "depth": 4,
                "value": 0.0,
                "norm_class_idx": 0
              },
              {
                "depth": 3,
                "value": 0.0,
                "norm_class_idx": 0
              },
              {
                "depth": 2,
                "value": 1.0,
                "norm_class_idx": 1,
                "splits": [
                  {
                    "var": 10,
                    "quality": 1.8441093444824219e+02,
                    "le": 3.4306418895721436e-01
                  }
                ]
              },
              {
                "depth": 3,
                "value": 1.0,
                "norm_class_idx": 1,
                "splits": [
                  {
                    "var": 11,
                    "quality": 1.8107408142089844e+02,
                    "le": 8.4084796905517578e-01
                  }
                ]
              },
              {
                "depth": 4,
                "value": 1.0,
                "norm_class_idx": 1,
                "splits": [
                  {
                    "var": 5,
                    "quality": 2.5333333969116211e+01,
                    "le": 3.1684583425521851e-01
                  }
                ]
              },
              {
                "depth": 5,
                "value": 1.0,
                "norm_class_idx": 1
              },
              {
                "depth": 5,
                "value": 1.0,
                "norm_class_idx": 1
              },
              {
                "depth": 4,
                "value": 1.0,
                "norm_class_idx": 1
              },
              {
                "depth": 3,
                "value": 1.0,
                "norm_class_idx": 1
              },
              {
                "depth": 1,
                "value": 0.0,
                "norm_class_idx": 0,
                "splits": [
                  {
                    "var": 5,
                    "quality": 2.7941540527343750e+02,
                    "le": 1.8385699391365051e-01
                  }
                ]
              },
              {
                "depth": 2,
                "value": 1.0,
                "norm_class_idx": 1,
                "splits": [
                  {
                    "var": 9,
                    "quality": 4.4308822631835938e+01,
                    "le": 4.5027494430541992e-01
                  }
                ]
              },
              {
                "depth": 3,
                "value": 1.0,
                "norm_class_idx": 1,
                "splits": [
                  {
                    "var": 13,
                    "quality": 48.0,
                    "le": 9.0
                  }
                ]
              },
              {
                "depth": 4,
                "value": 1.0,
                "norm_class_idx": 1
              },
              {
                "depth": 4,
                "value": 0.0,
                "norm_class_idx": 0
              },
              {
                "depth": 3,
                "value": 2.0,
                "norm_class_idx": 2
              },
              {
                "depth": 2,
                "value": 0.0,
                "norm_class_idx": 0,
                "splits": [
                  {
                    "var": 13,
                    "quality": 2.5707598876953125e+02,
                    "le": 1.0500000000000000e+01
                  }
                ]
              },
              {
                "depth": 3,
                "value": 0.0,
                "norm_class_idx": 0,
                "splits": [
                  {
                    "var": 12,
                    "quality": 1.5582658386230469e+02,
                    "le": 2.6078668236732483e-01
                  }
                ]
              },
              {
                "depth": 4,
                "value": 2.0,
                "norm_class_idx": 2,
                "splits": [
                  {
                    "var": 4,
                    "quality": 2.2921630859375000e+01,
                    "le": 4.3833379745483398e+00
                  }
                ]
              },
              {
                "depth": 5,
                "value": 2.0,
                "norm_class_idx": 2,
                "splits": [
                  {
                    "var": 1,
                    "quality": 1.6392856597900391e+01,
                    "le": 1.7095777511596680e+01
                  }
                ]
              },
              {
                "depth": 6,
                "value": 0.0,
                "norm_class_idx": 0
              },
              {
                "depth": 6,
                "value": 2.0,
                "norm_class_idx": 2,
                "splits": [
                  {
                    "var": 7,
                    "quality": 14.0,
                    "le": 1.2083675712347031e-01
                  }
                ]
              },
              {
                "depth": 7,
                "value": 1.0,
                "norm_class_idx": 1
              },
              {
                "depth": 7,
                "value": 2.0,
                "norm_class_idx": 2
              },
              {
                "depth": 5,
                "value": 1.0,
                "norm_class_idx": 1,
                "splits": [
                  {
                    "var": 8,
                    "quality": 1.5073683738708496e+01,
                    "le": 7.9665780067443848e-01
                  }
                ]
              },
              {
                "depth": 6,
                "value": 1.0,
                "norm_class_idx": 1,
                "splits": [
                  {
                    "var": 11,
                    "quality": 1.2600000381469727e+01,
                    "le": 7.1772760152816772e-01
                  }
                ]
              },
              {
                "depth": 7,
                "value": 0.0,
                "norm_class_idx": 0
              },
              {
                "depth": 7,
                "value": 1.0,
                "norm_class_idx": 1,
                "splits": [
                  {
                    "var": 2,
                    "quality": 1.0333333015441895e+01,
                    "le": 5.8644211292266846e-01
                  }
                ]
              },
              {
                "depth": 8,
                "value": 0.0,
                "norm_class_idx": 0
              },
              {
                "depth": 8,
                "value": 1.0,
                "norm_class_idx": 1,
                "splits": [
                  {
                    "var": 2,
                    "quality": 9.3333330154418945e+00,
                    "le": 8.0156052112579346e-01
                  }
                ]
              },
              {
                "depth": 9,
                "value": 1.0,
                "norm_class_idx": 1
              },
              {
                "depth": 9,
                "value": 1.0,
                "norm_class_idx": 1
              },
              {
                "depth": 6,
                "value": 2.0,
                "norm_class_idx": 2
              },
              {
                "depth": 4,
                "value": 0.0,
                "norm_class_idx": 0,
                "splits": [
                  {
                    "var": 3,
                    "quality": 1.4330508422851562e+02,
                    "le": 8.7374992370605469e+00
                  }
                ]
              },
              {
                "depth": 5,
                "value": 0.0,
                "norm_class_idx": 0,
                "splits": [
                  {
                    "var": 11,
                    "quality": 5.7441177368164062e+01,
                    "le": 7.9916131496429443e-01
                  }
                ]
              },
              {
                "depth": 6,
                "value": 0.0,
                "norm_class_idx": 0,
                "splits": [
                  {
                    "var": 12,
                    "quality": 5.6542373657226562e+01,
                    "le": 3.6146980524063110e-01
                  }
                ]
              },
              {
                "depth": 7,
                "value": 0.0,
                "norm_class_idx": 0,
                "splits": [
                  {
                    "var": 10,
                    "quality": 52.0,
                    "le": 3.0177527666091919e-01
                  }
                ]
              },
              {
                "depth": 8,
                "value": 0.0,
                "norm_class_idx": 0,
                "splits": [
                  {
                    "var": 0,
                    "quality": 2.6651428222656250e+01,
                    "le": 3.2625000000000000e+01
                  }
                ]
              },
              {
                "depth": 9,
                "value": 0.0,
                "norm_class_idx": 0,
                "splits": [
                  {
                    "var": 0,
                    "quality": 2.3399999618530273e+01,
                    "le": 1.9610000610351562e+01
                  }
                ]
              },
              {
                "depth": 10,
                "value": 0.0,
                "norm_class_idx": 0
              },
              {
                "depth": 10,
                "value": 0.0,
                "norm_class_idx": 0
              },
              {
                "depth": 9,
                "value": 0.0,
                "norm_class_idx": 0
              },
              {
                "depth": 8,
                "value": 0.0,
                "norm_class_idx": 0
              },
              {
                "depth": 7,
                "value": 0.0,
                "norm_class_idx": 0
              },
              {
                "depth": 6,
                "value": 1.0,
                "norm_class_idx": 1
              },
              {
                "depth": 5,
                "value": 0.0,
                "norm_class_idx": 0,
                "splits": [
                  {
                    "var": 7,
                    "quality": 9.6919754028320312e+01,
                    "le": 2.5862622261047363e-01
                  }
                ]
              },
              {
                "depth": 6,
                "value": 0.0,
                "norm_class_idx": 0,
                "splits": [
                  {
                    "var": 6,
                    "quality": 8.9467231750488281e+01,
                    "le": 4.7463516235351562e+01
                  }
                ]
              },
              {
                "depth": 7,
                "value": 0.0,
                "norm_class_idx": 0,
                "splits": [
                  {
                    "var": 4,
                    "quality": 2.6120689392089844e+01,
                    "le": 4.6371188163757324e+00
                  }
                ]
              },
              {
                "depth": 8,
                "value": 1.0,
                "norm_class_idx": 1
              },
              {
                "depth": 8,
                "value": 0.0,
                "norm_class_idx": 0,
                "splits": [
                  {
                    "var": 4,
                    "quality": 2.5285715103149414e+01,
                    "le": 1.4172237396240234e+01
                  }
                ]
              },
              {
                "depth": 9,
                "value": 0.0,
                "norm_class_idx": 0,
                "splits": [
                  {
                    "var": 5,
                    "quality": 28.0,
                    "le": 4.4686239957809448e-01
                  }
                ]
              },
              {
                "depth": 10,
                "value": 0.0,
                "norm_class_idx": 0
              },
              {
                "depth": 10,
                "value": 2.0,
                "norm_class_idx": 2
              },
              {
                "depth": 9,
                "value": 2.0,
                "norm_class_idx": 2
              },
              {
                "depth": 7,
                "value": 0.0,
                "norm_class_idx": 0,
                "splits": [
                  {
                    "var": 5,
                    "quality": 7.3800765991210938e+01,
                    "le": 4.4789946079254150e-01
                  }
                ]
              },
              {
                "depth": 8,
                "value": 0.0,
                "norm_class_idx": 0,
                "splits": [
                  {
                    "var": 6,
                    "quality": 5.6306121826171875e+01,
                    "le": 5.3260566711425781e+01
                  }
                ]
              },
              {
                "depth": 9,
                "value": 2.0,
                "norm_class_idx": 2
              },
              {
                "depth": 9,
                "value": 0.0,
                "norm_class_idx": 0,
                "splits": [
                  {
                    "var": 3,
                    "quality": 5.3504329681396484e+01,
                    "le": 1.0530721664428711e+01
                  }
                ]
              },
              {
                "depth": 10,
                "value": 0.0,
                "norm_class_idx": 0,
                "splits": [
                  {
                    "var": 3,
                    "quality": 1.5571428298950195e+01,
                    "le": 9.6951007843017578e+00
                  }
                ]
              },
              {
                "depth": 11,
                "value": 0.0,
                "norm_class_idx": 0
              },
              {
                "depth": 11,
                "value": 0.0,
                "norm_class_idx": 0
              },
              {
                "depth": 10,
                "value": 0.0,
                "norm_class_idx": 0,
                "splits": [
                  {
                    "var": 2,
                    "quality": 4.3111110687255859e+01,
                    "le": 5.2075111865997314e-01
                  }
                ]
              },
              {
                "depth": 11,
                "value": 0.0,
                "norm_class_idx": 0
              },
              {
                "depth": 11,
                "value": 2.0,
                "norm_class_idx": 2,
                "splits": [
                  {
                    "var": 9,
                    "quality": 4.0312500000000000e+01,
                    "le": 6.8311536312103271e-01
                  }
                ]
              },
              {
                "depth": 12,
                "value": 0.0,
                "norm_class_idx": 0,
                "splits": [
                  {
                    "var": 3,
                    "quality": 2.3266666412353516e+01,
                    "le": 1.2144073486328125e+01
                  }
                ]
              },
              {
                "depth": 13,
                "value": 0.0,
                "norm_class_idx": 0
              },
              {
                "depth": 13,
                "value": 0.0,
                "norm_class_idx": 0,
                "splits": [
                  {
                    "var": 11,
                    "quality": 1.9043478012084961e+01,
                    "le": 7.0977878570556641e-01
                  }
                ]
              },
              {
                "depth": 14,
                "value": 0.0,
                "norm_class_idx": 0
              },
              {
                "depth": 14,
                "value": 2.0,
                "norm_class_idx": 2,
                "splits": [
                  {
                    "var": 9,
                    "quality": 1.6460317611694336e+01,
                    "le": 5.4176056385040283e-01
                  }
                ]
              },
              {
                "depth": 15,
                "value": 0.0,
                "norm_class_idx": 0
              },
              {
                "depth": 15,
                "value": 2.0,
                "norm_class_idx": 2,
                "splits": [
                  {
                    "var": 2,
                    "quality": 1.2153845787048340e+01,
                    "le": 8.0064213275909424e-01
                  }
                ]
              },
              {
                "depth": 16,
                "value": 2.0,
                "norm_class_idx": 2,
                "splits": [
                  {
                    "var": 10,
                    "quality": 1.1399999618530273e+01,
                    "le": 4.1626632213592529e-01
                  }
                ]
              },
              {
                "depth": 17,
                "value": 2.0,
                "norm_class_idx": 2
              },
              {
                "depth": 17,
                "value": 2.0,
                "norm_class_idx": 2
              },
              {
                "depth": 16,
                "value": 0.0,
                "norm_class_idx": 0
              },
              {
                "depth": 12,
                "value": 2.0,
                "norm_class_idx": 2,
                "splits": [
                  {
                    "var": 9,
                    "quality": 2.5185184478759766e+01,
                    "le": 1.0723221302032471e+00
                  }
                ]
              },
              {
                "depth": 13,
                "value": 2.0,
                "norm_class_idx": 2,
                "splits": [
                  {
                    "var": 1,
                    "quality": 2.1666666030883789e+01,
                    "le": 3.6996734619140625e+01
                  }
                ]
              },
              {
                "depth": 14,
                "value": 2.0,
                "norm_class_idx": 2,
                "splits": [
                  {
                    "var": 0,
                    "quality": 8.7500000000000000e+00,
                    "le": 6.8750000000000000e+01
                  }
                ]
              },
              {
                "depth": 15,
                "value": 2.0,
                "norm_class_idx": 2
              },
              {
                "depth": 15,
                "value": 0.0,
                "norm_class_idx": 0
              },
              {
                "depth": 14,
                "value": 2.0,
                "norm_class_idx": 2
              },
              {
                "depth": 13,
                "value": 0.0,
                "norm_class_idx": 0
              },
              {
                "depth": 8,
                "value": 0.0,
                "norm_class_idx": 0,
                "splits": [
                  {
                    "var": 6,
                    "quality": 2.2142856597900391e+01,
                    "le": 1.1103686523437500e+02
                  }
                ]
              },
              {
                "depth": 9,
                "value": 0.0,
                "norm_class_idx": 0
              },
              {
                "depth": 9,
                "value": 0.0,
                "norm_class_idx": 0
              },
              {
                "depth": 6,
                "value": 2.0,
                "norm_class_idx": 2,
                "splits": [
                  {
                    "var": 0,
                    "quality": 12.0,
                    "le": 5.9625000000000000e+01
                  }
                ]
              },
              {
                "depth": 7,
                "value": 2.0,
                "norm_class_idx": 2
              },
              {
                "depth": 7,
                "value": 0.0,
                "norm_class_idx": 0
              },
              {
                "depth": 3,
                "value": 2.0,
                "norm_class_idx": 2,
                "splits": [
                  {
                    "var": 11,
                    "quality": 1.2506756591796875e+02,
                    "le": 6.7447483539581299e-01
                  }
                ]
              },
              {
                "depth": 4,
                "value": 0.0,
                "norm_class_idx": 0,
                "splits": [
                  {
                    "var": 12,
                    "quality": 5.0240001678466797e+01,
                    "le": 3.3659547567367554e-01
                  }
                ]
              },
              {
                "depth": 5,
                "value": 2.0,
                "norm_class_idx": 2,
                "splits": [
                  {
                    "var": 4,
                    "quality": 2.2285715103149414e+01,
                    "le": 5.7785205841064453e+00
                  }
                ]
              },
              {
                "depth": 6,
                "value": 2.0,
                "norm_class_idx": 2
              },
              {
                "depth": 6,
                "value": 0.0,
                "norm_class_idx": 0
              },
              {
                "depth": 5,
                "value": 0.0,
                "norm_class_idx": 0,
                "splits": [
                  {
                    "var": 10,
                    "quality": 3.8761905670166016e+01,
                    "le": 3.5230213403701782e-01
                  }
                ]
              },
              {
                "depth": 6,
                "value": 0.0,
                "norm_class_idx": 0,
                "splits": [
                  {
                    "var": 2,
                    "quality": 1.1888889312744141e+01,
                    "le": 8.7987071275711060e-01
                  }
                ]
              },
              {
                "depth": 7,
                "value": 2.0,
                "norm_class_idx": 2
              },
              {
                "depth": 7,
                "value": 0.0,
                "norm_class_idx": 0
              },
              {
                "depth": 6,
                "value": 0.0,
                "norm_class_idx": 0,
                "splits": [
                  {
                    "var": 5,
                    "quality": 3.2333332061767578e+01,
                    "le": 3.0981904268264771e-01
                  }
                ]
              },
              {
                "depth": 7,
                "value": 0.0,
                "norm_class_idx": 0
              },
              {
                "depth": 7,
                "value": 0.0,
                "norm_class_idx": 0
              },
              {
                "depth": 4,
                "value": 2.0,
                "norm_class_idx": 2,
                "splits": [
                  {
                    "var": 4,
                    "quality": 9.2691726684570312e+01,
                    "le": 5.9356174468994141e+00
                  }
                ]
              },
              {
                "depth": 5,
                "value": 2.0,
                "norm_class_idx": 2,
                "splits": [
                  {
                    "var": 3,
                    "quality": 6.0477577209472656e+01,
                    "le": 9.4879570007324219e+00
                  }
                ]
              },
              {
                "depth": 6,
                "value": 2.0,
                "norm_class_idx": 2,
                "splits": [
                  {
                    "var": 11,
                    "quality": 4.3295608520507812e+01,
                    "le": 7.1001732349395752e-01
                  }
                ]
              },
              {
                "depth": 7,
                "value": 2.0,
                "norm_class_idx": 2,
                "splits": [
                  {
                    "var": 3,
                    "quality": 2.2086956024169922e+01,
                    "le": 4.3165607452392578e+00
                  }
                ]
              },
              {
                "depth": 8,
                "value": 0.0,
                "norm_class_idx": 0
              },
              {
                "depth": 8,
                "value": 2.0,
                "norm_class_idx": 2,
                "splits": [
                  {
                    "var": 9,
                    "quality": 2.1500000000000000e+01,
                    "le": 2.7235007286071777e-01
                  }
                ]
              },
              {
                "depth": 9,
                "value": 2.0,
                "norm_class_idx": 2
              },
              {
                "depth": 9,
                "value": 2.0,
                "norm_class_idx": 2
              },
              {
                "depth": 7,
                "value": 2.0,
                "norm_class_idx": 2,
                "splits": [
                  {
                    "var": 10,
                    "quality": 2.5553920745849609e+01,
                    "le": 3.3178526163101196e-01
                  }
                ]
              },
              {
                "depth": 8,
                "value": 2.0,
                "norm_class_idx": 2,
                "splits": [
                  {
                    "var": 9,
                    "quality": 15.0,
                    "le": 2.8378283977508545e-01
                  }
                ]
              },
              {
                "depth": 9,
                "value": 0.0,
                "norm_class_idx": 0
              },
              {
                "depth": 9,
                "value": 2.0,
                "norm_class_idx": 2
              },
              {
                "depth": 8,
                "value": 0.0,
                "norm_class_idx": 0,
                "splits": [
                  {
                    "var": 11,
                    "quality": 1.5444444656372070e+01,
                    "le": 7.4195265769958496e-01
                  }
                ]
              },
              {
                "depth": 9,
                "value": 0.0,
                "norm_class_idx": 0
              },
              {
                "depth": 9,
                "value": 2.0,
                "norm_class_idx": 2,
                "splits": [
                  {
                    "var": 2,
                    "quality": 1.2909090995788574e+01,
                    "le": 8.1685167551040649e-01
                  }
                ]
              },
              {
                "depth": 10,
                "value": 2.0,
                "norm_class_idx": 2
              },
              {
                "depth": 10,
                "value": 0.0,
                "norm_class_idx": 0,
                "splits": [
                  {
                    "var": 13,
                    "quality": 8.3333330154418945e+00,
                    "le": 1.1500000000000000e+01
                  }
                ]
              },
              {
                "depth": 11,
                "value": 0.0,
                "norm_class_idx": 0
              },
              {
                "depth": 11,
                "value": 2.0,
                "norm_class_idx": 2
              },
              {
                "depth": 6,
                "value": 0.0,
                "norm_class_idx": 0,
                "splits": [
                  {
                    "var": 4,
                    "quality": 25.0,
                    "le": 4.2824459075927734e+00
                  }
                ]
              },
              {
                "depth": 7,
                "value": 2.0,
                "norm_class_idx": 2
              },
              {
                "depth": 7,
                "value": 0.0,
                "norm_class_idx": 0
              },
              {
                "depth": 5,
                "value": 2.0,
                "norm_class_idx": 2,
                "splits": [
                  {
                    "var": 1,
                    "quality": 5.0142856597900391e+01,
                    "le": 2.8951595306396484e+01
                  }
                ]
              },
              {
                "depth": 6,
                "value": 2.0,
                "norm_class_idx": 2,
                "splits": [
                  {
                    "var": 10,
                    "quality": 14.0,
                    "le": 4.2114666104316711e-01
                  }
                ]
              },
              {
                "depth": 7,
                "value": 0.0,
                "norm_class_idx": 0
              },
              {
                "depth": 7,
                "value": 2.0,
                "norm_class_idx": 2
              },
              {
                "depth": 6,
                "value": 2.0,
                "norm_class_idx": 2
              }
            ]
          },
          {
            "nodes": [
              {
                "depth": 0,
                "value": 0.0,
                "norm_class_idx": 0,
                "splits": [
                  {
                    "var": 13,
                    "quality": 4.2503439331054688e+02,
                    "le": 7.5000000000000000e+00
                  }
                ]
              },
              {
                "depth": 1,
                "value": 1.0,
                "norm_class_idx": 1,
                "splits": [
                  {
                    "var": 6,
                    "quality": 2.5368203735351562e+02,
                    "le": 3.4763313293457031e+01
                  }
                ]
              },
              {
                "depth": 2,
                "value": 1.0,
                "norm_class_idx": 1,
                "splits": [
                  {
                    "var": 11,
                    "quality": 2.2439706420898438e+02,
                    "le": 8.5411208868026733e-01
                  }
                ]
              },
              {
                "depth": 3,
                "value": 1.0,
                "norm_class_idx": 1,
                "splits": [
                  {
                    "var": 7,
                    "quality": 8.4240737915039062e+01,
                    "le": 1.7685803771018982e-01
                  }
                ]
              },
              {
                "depth": 4,
                "value": 1.0,
                "norm_class_idx": 1,
                "splits": [
                  {
                    "var": 13,
                    "quality": 7.4111114501953125e+01,
                    "le": 4.5000000000000000e+00
                  }
                ]
              },
              {
                "depth": 5,
                "value": 1.0,
                "norm_class_idx": 1
              },
              {
                "depth": 5,
                "value": 1.0,
                "norm_class_idx": 1,
                "splits": [
                  {
                    "var": 10,
                    "quality": 4.0685714721679688e+01,
                    "le": 1.2867708504199982e-01
                  }
                ]
              },
              {
                "depth": 6,
                "value": 2.0,
                "norm_class_idx": 2
              },
              {
                "depth": 6,
                "value": 1.0,
                "norm_class_idx": 1,
                "splits": [
                  {
                    "var": 11,
                    "quality": 4.4984127044677734e+01,
                    "le": 6.7241787910461426e-01
                  }
                ]
              },
              {
                "depth": 7,
                "value": 0.0,
                "norm_class_idx": 0
              },
              {
                "depth": 7,
                "value": 1.0,
                "norm_class_idx": 1,
                "splits": [
                  {
                    "var": 10,
                    "quality": 4.2672130584716797e+01,
                    "le": 4.9065101146697998e-01
                  }
                ]
              },
              {
                "depth": 8,
                "value": 1.0,
                "norm_class_idx": 1,
                "splits": [
                  {
                    "var": 11,
                    "quality": 4.3576271057128906e+01,
                    "le": 8.5147082805633545e-01
                  }
                ]
              },
              {
                "depth": 9,
                "value": 1.0,
                "norm_class_idx": 1,
                "splits": [
                  {
                    "var": 8,
                    "quality": 4.4428569793701172e+01,
                    "le": 3.4009176492691040e-01
                  }
                ]
              },
              {
                "depth": 10,
                "value": 1.0,
                "norm_class_idx": 1
              },
              {
                "depth": 10,
                "value": 1.0,
                "norm_class_idx": 1,
                "splits": [
                  {
                    "var": 12,
                    "quality": 1.8133333206176758e+01,
                    "le": 2.4083888530731201e-01
                  }
                ]
              },
              {
                "depth": 11,
                "value": 1.0,
                "norm_class_idx": 1,
                "splits": [
                  {
                    "var": 12,
                    "quality": 1.6117647171020508e+01,
                    "le": 1.8724630773067474e-01
                  }
                ]
              },
              {
                "depth": 12,
                "value": 2.0,
                "norm_class_idx": 2
              },
              {
                "depth": 12,
                "value": 1.0,
                "norm_class_idx": 1,
                "splits": [
                  {
                    "var": 7,
                    "quality": 1.5666666984558105e+01,
                    "le": 1.4291203022003174e-01
                  }
                ]
              },
              {
                "depth": 13,
                "value": 1.0,
                "norm_class_idx": 1
              },
              {
                "depth": 13,
                "value": 1.0,
                "norm_class_idx": 1
              },
              {
                "depth": 11,
                "value": 2.0,
                "norm_class_idx": 2
              },
              {
                "depth": 9,
                "value": 2.0,
                "norm_class_idx": 2
              },
              {
                "depth": 8,
                "value": 0.0,
                "norm_class_idx": 0
              },
              {
                "depth": 4,
                "value": 2.0,
                "norm_class_idx": 2,
                "splits": [
                  {
                    "var": 11,
                    "quality": 1.7240642547607422e+01,
                    "le": 7.4024206399917603e-01
                  }
                ]
              },
              {
                "depth": 5,
                "value": 2.0,
                "norm_class_idx": 2,
                "splits": [
                  {
                    "var": 8,
                    "quality": 10.0,
                    "le": 1.2524981498718262e+00
                  }
                ]
              },
              {
                "depth": 6,
                "value": 2.0,
                "norm_class_idx": 2
              },
              {
                "depth": 6,
                "value": 1.0,
                "norm_class_idx": 1
              },
              {
                "depth": 5,
                "value": 1.0,
                "norm_class_idx": 1,
                "splits": [
                  {
                    "var": 10,
                    "quality": 1.2555555343627930e+01,
                    "le": 1.6373106837272644e-01
                  }
                ]
              },
              {
                "depth": 6,
                "value": 1.0,
                "norm_class_idx": 1
              },
              {
                "depth": 6,
                "value": 2.0,
                "norm_class_idx": 2
              },
              {
                "depth": 3,
                "value": 1.0,
                "norm_class_idx": 1
              },
              {
                "depth": 2,
                "value": 0.0,
                "norm_class_idx": 0,
                "splits": [
                  {
                    "var": 8,
                    "quality": 4.1853176116943359e+01,
                    "le": 4.2279577255249023e-01
                  }
                ]
              },
              {
                "depth": 3,
                "value": 1.0,
                "norm_class_idx": 1
              },
              {
                "depth": 3,
                "value": 0.0,
                "norm_class_idx": 0,
                "splits": [
                  {
                    "var": 12,
                    "quality": 4.1174999237060547e+01,
                    "le": 3.1536981463432312e-01
                  }
                ]
              },
              {
                "depth": 4,
                "value": 0.0,
                "norm_class_idx": 0,
                "splits": [
                  {
                    "var": 6,
                    "quality": 9.5357141494750977e+00,
                    "le": 6.0431476593017578e+01
                  }
                ]
              },
              {
                "depth": 5,
                "value": 2.0,
                "norm_class_idx": 2
              },
              {
                "depth": 5,
                "value": 0.0,
                "norm_class_idx": 0
              },
              {
                "depth": 4,
                "value": 0.0,
                "norm_class_idx": 0,
                "splits": [
                  {
                    "var": 11,
                    "quality": 3.7531913757324219e+01,
                    "le": 8.2069581747055054e-01
                  }
                ]
              },
              {
                "depth": 5,
                "value": 0.0,
                "norm_class_idx": 0,
                "splits": [
                  {
                    "var": 5,
                    "quality": 3.8416217803955078e+01,
                    "le": 4.2991149425506592e-01
                  }
                ]
              },
              {
                "depth": 6,
                "value": 0.0,
                "norm_class_idx": 0,
                "splits": [
                  {
                    "var": 8,
                    "quality": 3.5055557250976562e+01,
                    "le": 1.6844859123229980e+00
                  }
                ]
              },
              {
                "depth": 7,
                "value": 0.0,
                "norm_class_idx": 0,
                "splits": [
                  {
                    "var": 10,
                    "quality": 36.0,
                    "le": 2.7919831871986389e-01
                  }
                ]
              },
              {
                "depth": 8,
                "value": 2.0,
                "norm_class_idx": 2
              },
              {
                "depth": 8,
                "value": 0.0,
                "norm_class_idx": 0
              },
              {
                "depth": 7,
                "value": 2.0,
                "norm_class_idx": 2
              },
              {
                "depth": 6,
                "value": 0.0,
                "norm_class_idx": 0
              },
              {
                "depth": 5,
                "value": 2.0,
                "norm_class_idx": 2
              },
              {
                "depth": 1,
                "value": 2.0,
                "norm_class_idx": 2,
                "splits": [
                  {
                    "var": 11,
                    "quality": 2.3592630004882812e+02,
                    "le": 8.2522213459014893e-01
                  }
                ]
              },
              {
                "depth": 2,
                "value": 2.0,
                "norm_class_idx": 2,
                "splits": [
                  {
                    "var": 13,
                    "quality": 2.3254103088378906e+02,
                    "le": 1.0500000000000000e+01
                  }
                ]
              },
              {
                "depth": 3,
                "value": 0.0,
                "norm_class_idx": 0,
                "splits": [
                  {
                    "var": 10,
                    "quality": 1.1920454406738281e+02,
                    "le": 4.3499606847763062e-01
                  }
                ]
              },
              {
                "depth": 4,
                "value": 0.0,
                "norm_class_idx": 0,
                "splits": [
                  {
                    "var": 12,
                    "quality": 1.1359999847412109e+02,
                    "le": 2.4009072780609131e-01
                  }
                ]
              },
              {
                "depth": 5,
                "value": 2.0,
                "norm_class_idx": 2
              },
              {
                "depth": 5,
                "value": 0.0,
                "norm_class_idx": 0,
                "splits": [
                  {
                    "var": 6,
                    "quality": 1.0740115356445312e+02,
                    "le": 1.2349375724792480e+01
                  }
                ]
              },
              {
                "depth": 6,
                "value": 0.0,
                "norm_class_idx": 0,
                "splits": [
                  {
                    "var": 6,
                    "quality": 3.8066665649414062e+01,
                    "le": 7.1178960800170898e+00
                  }
                ]
              },
              {
                "depth": 7,
                "value": 0.0,
                "norm_class_idx": 0,
                "splits": [
                  {
                    "var": 8,
                    "quality": 2.1466667175292969e+01,
                    "le": 4.5875710248947144e-01
                  }
                ]
              },
              {
                "depth": 8,
                "value": 0.0,
                "norm_class_idx": 0,
                "splits": [
                  {
                    "var": 11,
                    "quality": 15.0,
                    "le": 7.9332715272903442e-01
                  }
                ]
              },
              {
                "depth": 9,
                "value": 0.0,
                "norm_class_idx": 0
              },
              {
                "depth": 9,
                "value": 1.0,
                "norm_class_idx": 1
              },
              {
                "depth": 8,
                "value": 0.0,
                "norm_class_idx": 0,
                "splits": [
                  {
                    "var": 8,
                    "quality": 1.1600000381469727e+01,
                    "le": 6.3384652137756348e-01
                  }
                ]
              },
              {
                "depth": 9,
                "value": 2.0,
                "norm_class_idx": 2
              },
              {
                "depth": 9,
                "value": 0.0,
                "norm_class_idx": 0
              },
              {
                "depth": 7,
                "value": 0.0,
                "norm_class_idx": 0
              },
              {
                "depth": 6,
                "value": 0.0,
                "norm_class_idx": 0,
                "splits": [
                  {
                    "var": 11,
                    "quality": 7.7590499877929688e+01,
                    "le": 7.1877890825271606e-01
                  }
                ]
              },
              {
                "depth": 7,
                "value": 0.0,
                "norm_class_idx": 0,
                "splits": [
                  {
                    "var": 11,
                    "quality": 5.2931236267089844e+01,
                    "le": 6.8949079513549805e-01
                  }
                ]
              },
              {
                "depth": 8,
                "value": 0.0,
                "norm_class_idx": 0,
                "splits": [
                  {
                    "var": 0,
                    "quality": 3.0045454025268555e+01,
                    "le": 6.2125000000000000e+01
                  }
                ]
              },
              {
                "depth": 9,
                "value": 0.0,
                "norm_class_idx": 0,
                "splits": [
                  {
                    "var": 7,
                    "quality": 2.5454545974731445e+01,
                    "le": 1.5876489877700806e-01
                  }
                ]
              },
              {
                "depth": 10,
                "value": 0.0,
                "norm_class_idx": 0,
                "splits": [
                  {
                    "var": 7,
                    "quality": 2.3706766128540039e+01,
                    "le": 9.0301781892776489e-02
                  }
                ]
              },
              {
                "depth": 11,
                "value": 2.0,
                "norm_class_idx": 2,
                "splits": [
                  {
                    "var": 5,
                    "quality": 14.0,
                    "le": 2.8897994756698608e-01
                  }
                ]
              },
              {
                "depth": 12,
                "value": 2.0,
                "norm_class_idx": 2
              },
              {
                "depth": 12,
                "value": 0.0,
                "norm_class_idx": 0
              },
              {
                "depth": 11,
                "value": 0.0,
                "norm_class_idx": 0,
                "splits": [
                  {
                    "var": 0,
                    "quality": 1.7111110687255859e+01,
                    "le": 2.7125000000000000e+01
                  }
                ]
              },
              {
                "depth": 12,
                "value": 2.0,
                "norm_class_idx": 2
              },
              {
                "depth": 12,
                "value": 0.0,
                "norm_class_idx": 0,
                "splits": [
                  {
                    "var": 5,
                    "quality": 17.0,
                    "le": 2.6085034012794495e-01
                  }
                ]
              },
              {
                "depth": 13,
                "value": 0.0,
                "norm_class_idx": 0
              },
              {
                "depth": 13,
                "value": 0.0,
                "norm_class_idx": 0
              },
              {
                "depth": 10,
                "value": 2.0,
                "norm_class_idx": 2,
                "splits": [
                  {
                    "var": 6,
                    "quality": 11.0,
                    "le": 9.1552825927734375e+01
                  }
                ]
              },
              {
                "depth": 11,
                "value": 2.0,
                "norm_class_idx": 2
              },
              {
                "depth": 11,
                "value": 0.0,
                "norm_class_idx": 0
              },
              {
                "depth": 9,
                "value": 0.0,
                "norm_class_idx": 0
              },
              {
                "depth": 8,
                "value": 0.0,
                "norm_class_idx": 0,
                "splits": [
                  {
                    "var": 4,
                    "quality": 2.7275861740112305e+01,
                    "le": 8.8686065673828125e+00
                  }
                ]
              },
              {
                "depth": 9,
                "value": 0.0,
                "norm_class_idx": 0,
                "splits": [
                  {
                    "var": 3,
                    "quality": 26.0,
                    "le": 8.5915403366088867e+00
                  }
                ]
              },
              {
                "depth": 10,
                "value": 0.0,
                "norm_class_idx": 0
              },
              {
                "depth": 10,
                "value": 0.0,
                "norm_class_idx": 0
              },
              {
                "depth": 9,
                "value": 0.0,
                "norm_class_idx": 0
              },
              {
                "depth": 7,
                "value": 2.0,
                "norm_class_idx": 2,
                "splits": [
                  {
                    "var": 9,
                    "quality": 3.4961906433105469e+01,
                    "le": 7.5165802240371704e-01
                  }
                ]
              },
              {
                "depth": 8,
                "value": 2.0,
                "norm_class_idx": 2,
                "splits": [
                  {
                    "var": 1,
                    "quality": 3.0345945358276367e+01,
                    "le": 2.0888143539428711e+01
                  }
                ]
              },
              {
                "depth": 9,
                "value": 0.0,
                "norm_class_idx": 0
              },
              {
                "depth": 9,
                "value": 2.0,
                "norm_class_idx": 2,
                "splits": [
                  {
                    "var": 10,
                    "quality": 2.8580644607543945e+01,
                    "le": 3.6870807409286499e-01
                  }
                ]
              },
              {
                "depth": 10,
                "value": 2.0,
                "norm_class_idx": 2,
                "splits": [
                  {
                    "var": 2,
                    "quality": 2.9068965911865234e+01,
                    "le": 8.8529920578002930e-01
                  }
                ]
              },
              {
                "depth": 11,
                "value": 2.0,
                "norm_class_idx": 2,
                "splits": [
                  {
                    "var": 4,
                    "quality": 2.7666666030883789e+01,
                    "le": 1.0127529144287109e+01
                  }
                ]
              },
              {
                "depth": 12,
                "value": 2.0,
                "norm_class_idx": 2
              },
              {
                "depth": 12,
                "value": 2.0,
                "norm_class_idx": 2
              },
              {
                "depth": 11,
                "value": 0.0,
                "norm_class_idx": 0
              },
              {
                "depth": 10,
                "value": 0.0,
                "norm_class_idx": 0
              },
              {
                "depth": 8,
                "value": 0.0,
                "norm_class_idx": 0
              },
              {
                "depth": 4,
                "value": 2.0,
                "norm_class_idx": 2,
                "splits": [
                  {
                    "var": 7,
                    "quality": 1.8689075469970703e+01,
                    "le": 1.1157247424125671e-01
                  }
                ]
              },
              {
                "depth": 5,
                "value": 0.0,
                "norm_class_idx": 0
              },
              {
                "depth": 5,
                "value": 2.0,
                "norm_class_idx": 2,
                "splits": [
                  {
                    "var": 11,
                    "quality": 17.0,
                    "le": 6.6832369565963745e-01
                  }
                ]
              },
              {
                "depth": 6,
                "value": 0.0,
                "norm_class_idx": 0
              },
              {
                "depth": 6,
                "value": 2.0,
                "norm_class_idx": 2
              },
              {
                "depth": 3,
                "value": 2.0,
                "norm_class_idx": 2,
                "splits": [
                  {
                    "var": 11,
                    "quality": 1.2841484069824219e+02,
                    "le": 7.7858448028564453e-01
                  }
                ]
              },
              {
                "depth": 4,
                "value": 2.0,
                "norm_class_idx": 2,
                "splits": [
                  {
                    "var": 1,
                    "quality": 1.1894845581054688e+02,
                    "le": 2.1040916442871094e+01
                  }
                ]
              },
              {
                "depth": 5,
                "value": 2.0,
                "norm_class_idx": 2,
                "splits": [
                  {
                    "var": 8,
                    "quality": 7.1715057373046875e+01,
                    "le": 2.0085254311561584e-01
                  }
                ]
              },
              {
                "depth": 6,
                "value": 0.0,
                "norm_class_idx": 0
              },
              {
                "depth": 6,
                "value": 2.0,
                "norm_class_idx": 2,
                "splits": [
                  {
                    "var": 10,
                    "quality": 7.3155883789062500e+01,
                    "le": 4.6101364493370056e-01
                  }
                ]
              },
              {
                "depth": 7,
                "value": 2.0,
                "norm_class_idx": 2,
                "splits": [
                  {
                    "var": 3,
                    "quality": 7.0523811340332031e+01,
                    "le": 3.7493667602539062e+00
                  }
                ]
              },
              {
                "depth": 8,
                "value": 0.0,
                "norm_class_idx": 0
              },
              {
                "depth": 8,
                "value": 2.0,
                "norm_class_idx": 2,
                "splits": [
                  {
                    "var": 12,
                    "quality": 7.1912551879882812e+01,
                    "le": 3.5784208774566650e-01
                  }
                ]
              },
              {
                "depth": 9,
                "value": 2.0,
                "norm_class_idx": 2,
                "splits": [
                  {
                    "var": 5,
                    "quality": 6.1698925018310547e+01,
                    "le": 1.7415168881416321e-01
                  }
                ]
              },
              {
                "depth": 10,
                "value": 2.0,
                "norm_class_idx": 2
              },
              {
                "depth": 10,
                "value": 2.0,
                "norm_class_idx": 2,
                "splits": [
                  {
                    "var": 13,
                    "quality": 6.0111110687255859e+01,
                    "le": 1.4500000000000000e+01
                  }
                ]
              },
              {
                "depth": 11,
                "value": 2.0,
                "norm_class_idx": 2
              },
              {
                "depth": 11,
                "value": 2.0,
                "norm_class_idx": 2,
                "splits": [
                  {
                    "var": 5,
                    "quality": 1.6399999618530273e+01,
                    "le": 2.8554341197013855e-01
                  }
                ]
              },
              {
                "depth": 12,
                "value": 2.0,
                "norm_class_idx": 2
              },
              {
                "depth": 12,
                "value": 2.0,
                "norm_class_idx": 2
              },
              {
                "depth": 9,
                "value": 2.0,
                "norm_class_idx": 2,
                "splits": [
                  {
                    "var": 3,
                    "quality": 16.0,
                    "le": 6.7563767433166504e+00
                  }
                ]
              },
              {
                "depth": 10,
                "value": 0.0,
                "norm_class_idx": 0
              },
              {
                "depth": 10,
                "value": 2.0,
                "norm_class_idx": 2
              },
              {
                "depth": 7,
                "value": 0.0,
                "norm_class_idx": 0
              },
              {
                "depth": 5,
                "value": 2.0,
                "norm_class_idx": 2,
                "splits": [
                  {
                    "var": 3,
                    "quality": 5.9140785217285156e+01,
                    "le": 1.1930254936218262e+01
                  }
                ]
              },
              {
                "depth": 6,
                "value": 0.0,
                "norm_class_idx": 0,
                "splits": [
                  {
                    "var": 2,
                    "quality": 3.9033332824707031e+01,
                    "le": 6.7137312889099121e-01
                  }
                ]
              },
              {
                "depth": 7,
                "value": 0.0,
                "norm_class_idx": 0
              },
              {
                "depth": 7,
                "value": 2.0,
                "norm_class_idx": 2,
                "splits": [
                  {
                    "var": 13,
                    "quality": 3.3348571777343750e+01,
                    "le": 1.1500000000000000e+01
                  }
                ]
              },
              {
                "depth": 8,
                "value": 0.0,
                "norm_class_idx": 0,
                "splits": [
                  {
                    "var": 7,
                    "quality": 17.0,
                    "le": 1.5209226310253143e-01
                  }
                ]
              },
              {
                "depth": 9,
                "value": 0.0,
                "norm_class_idx": 0,
                "splits": [
                  {
                    "var": 5,
                    "quality": 9.8461542129516602e+00,
                    "le": 4.6521079540252686e-01
                  }
                ]
              },
              {
                "depth": 10,
                "value": 2.0,
                "norm_class_idx": 2,
                "splits": [
                  {
                    "var": 3,
                    "quality": 9.2500000000000000e+00,
                    "le": 9.3229351043701172e+00
                  }
                ]
              },
              {
                "depth": 11,
                "value": 0.0,
                "norm_class_idx": 0
              },
              {
                "depth": 11,
                "value": 2.0,
                "norm_class_idx": 2
              },
              {
                "depth": 10,
                "value": 0.0,
                "norm_class_idx": 0
              },
              {
                "depth": 9,
                "value": 0.0,
                "norm_class_idx": 0
              },
              {
                "depth": 8,
                "value": 2.0,
                "norm_class_idx": 2,
                "splits": [
                  {
                    "var": 11,
                    "quality": 2.6477272033691406e+01,
                    "le": 6.5853679180145264e-01
                  }
                ]
              },
              {
                "depth": 9,
                "value": 0.0,
                "norm_class_idx": 0,
                "splits": [
                  {
                    "var": 3,
                    "quality": 9.1999998092651367e+00,
                    "le": 7.8073034286499023e+00
                  }
                ]
              },
              {
                "depth": 10,
                "value": 2.0,
                "norm_class_idx": 2
              },
              {
                "depth": 10,
                "value": 0.0,
                "norm_class_idx": 0
              },
              {
                "depth": 9,
                "value": 2.0,
                "norm_class_idx": 2,
                "splits": [
                  {
                    "var": 5,
                    "quality": 2.0571428298950195e+01,
                    "le": 4.1630190610885620e-01
                  }
                ]
              },
              {
                "depth": 10,
                "value": 2.0,
                "norm_class_idx": 2
              },
              {
                "depth": 10,
                "value": 2.0,
                "norm_class_idx": 2
              },
              {
                "depth": 6,
                "value": 2.0,
                "norm_class_idx": 2,
                "splits": [
                  {
                    "var": 1,
                    "quality": 2.4615385055541992e+01,
                    "le": 3.8646331787109375e+01
                  }
                ]
              },
              {
                "depth": 7,
                "value": 2.0,
                "norm_class_idx": 2
              },
              {
                "depth": 7,
                "value": 2.0,
                "norm_class_idx": 2,
                "splits": [
                  {
                    "var": 1,
                    "quality": 1.1166666984558105e+01,
                    "le": 4.0063980102539062e+01
                  }
                ]
              },
              {
                "depth": 8,
                "value": 0.0,
                "norm_class_idx": 0
              },
              {
                "depth": 8,
                "value": 2.0,
                "norm_class_idx": 2,
                "splits": [
                  {
                    "var": 5,
                    "quality": 1.0666666984558105e+01,
                    "le": 3.3554145693778992e-01
                  }
                ]
              },
              {
                "depth": 9,
                "value": 2.0,
                "norm_class_idx": 2
              },
              {
                "depth": 9,
                "value": 2.0,
                "norm_class_idx": 2
              },
              {
                "depth": 4,
                "value": 0.0,
                "norm_class_idx": 0,
                "splits": [
                  {
                    "var": 3,
                    "quality": 1.9857143402099609e+01,
                    "le": 7.0655174255371094e+00
                  }
                ]
              },
              {
                "depth": 5,
                "value": 2.0,
                "norm_class_idx": 2
              },
              {
                "depth": 5,
                "value": 0.0,
                "norm_class_idx": 0,
                "splits": [
                  {
                    "var": 7,
                    "quality": 1.7399999618530273e+01,
                    "le": 6.5359845757484436e-02
                  }
                ]
              },
              {
                "depth": 6,
                "value": 2.0,
                "norm_class_idx": 2
              },
              {
                "depth": 6,
                "value": 0.0,
                "norm_class_idx": 0,
                "splits": [
                  {
                    "var": 7,
                    "quality": 1.8105262756347656e+01,
                    "le": 1.9500723481178284e-01
                  }
                ]
              },
              {
                "depth": 7,
                "value": 0.0,
                "norm_class_idx": 0,
                "splits": [
                  {
                    "var": 13,
                    "quality": 1.7399999618530273e+01,
                    "le": 1.1500000000000000e+01
                  }
                ]
              },
              {
                "depth": 8,
                "value": 0.0,
                "norm_class_idx": 0
              },
              {
                "depth": 8,
                "value": 0.0,
                "norm_class_idx": 0
              },
              {
                "depth": 7,
                "value": 2.0,
                "norm_class_idx": 2
              },
              {
                "depth": 2,
                "value": 0.0,
                "norm_class_idx": 0,
                "splits": [
                  {
                    "var": 5,
                    "quality": 2.2636363983154297e+01,
                    "le": 2.2801767289638519e-01
                  }
                ]
              },
              {
                "depth": 3,
                "value": 1.0,
                "norm_class_idx": 1
              },
              {
                "depth": 3,
                "value": 0.0,
                "norm_class_idx": 0,
                "splits": [
                  {
                    "var": 5,
                    "quality": 2.0100000381469727e+01,
                    "le": 4.1218173503875732e-01
                  }
                ]
              },
              {
                "depth": 4,
                "value": 0.0,
                "norm_class_idx": 0,
                "splits": [
                  {
                    "var": 3,
                    "quality": 1.8500000000000000e+01,
                    "le": 1.7149002075195312e+01
                  }
                ]
              },
              {
                "depth": 5,
                "value": 0.0,
                "norm_class_idx": 0
              },
              {
                "depth": 5,
                "value": 0.0,
                "norm_class_idx": 0
              },
              {
                "depth": 4,
                "value": 2.0,
                "norm_class_idx": 2
              }
            ]
          },
          {
            "nodes": [
              {
                "depth": 0,
                "value": 1.0,
                "norm_class_idx": 1,
                "splits": [
                  {
                    "var": 11,
                    "quality": 4.2944506835937500e+02,
                    "le": 8.3077955245971680e-01
                  }
                ]
              },
              {
                "depth": 1,
                "value": 2.0,
                "norm_class_idx": 2,
                "splits": [
                  {
                    "var": 12,
                    "quality": 3.0368667602539062e+02,
                    "le": 2.5286218523979187e-01
                  }
                ]
              },
              {
                "depth": 2,
                "value": 1.0,
                "norm_class_idx": 1,
                "splits": [
                  {
                    "var": 13,
                    "quality": 8.4610527038574219e+01,
                    "le": 7.5000000000000000e+00
                  }
                ]
              },
              {
                "depth": 3,
                "value": 1.0,
                "norm_class_idx": 1,
                "splits": [
                  {
                    "var": 5,
                    "quality": 7.1246665954589844e+01,
                    "le": 3.2246807217597961e-01
                  }
                ]
              },
              {
                "depth": 4,
                "value": 1.0,
                "norm_class_idx": 1,
                "splits": [
                  {
                    "var": 12,
                    "quality": 6.4636360168457031e+01,
                    "le": 2.2570322453975677e-01
                  }
                ]
              },
              {
                "depth": 5,
                "value": 1.0,
                "norm_class_idx": 1,
                "splits": [
                  {
                    "var": 3,
                    "quality": 5.3250000000000000e+01,
                    "le": 5.6879930496215820e+00
                  }
                ]
              },
              {
                "depth": 6,
                "value": 1.0,
                "norm_class_idx": 1
              },
              {
                "depth": 6,
                "value": 1.0,
                "norm_class_idx": 1
              },
              {
                "depth": 5,
                "value": 1.0,
                "norm_class_idx": 1,
                "splits": [
                  {
                    "var": 10,
                    "quality": 16.0,
                    "le": 2.0846302807331085e-01
                  }
                ]
              },
              {
                "depth": 6,
                "value": 0.0,
                "norm_class_idx": 0
              },
              {
                "depth": 6,
                "value": 1.0,
                "norm_class_idx": 1
              },
              {
                "depth": 4,
                "value": 1.0,
                "norm_class_idx": 1,
                "splits": [
                  {
                    "var": 13,
                    "quality": 1.3393939018249512e+01,
                    "le": 5.5000000000000000e+00
                  }
                ]
              },
              {
                "depth": 5,
                "value": 1.0,
                "norm_class_idx": 1,
                "splits": [
                  {
                    "var": 9,
                    "quality": 11.0,
                    "le": 1.2145853042602539e+00
                  }
                ]
              },
              {
                "depth": 6,
                "value": 1.0,
                "norm_class_idx": 1
              },
              {
                "depth": 6,
                "value": 2.0,
                "norm_class_idx": 2
              },
              {
                "depth": 5,
                "value": 2.0,
                "norm_class_idx": 2
              },
              {
                "depth": 3,
                "value": 2.0,
                "norm_class_idx": 2,
                "splits": [
                  {
                    "var": 11,
                    "quality": 2.1333333969116211e+01,
                    "le": 8.1263005733489990e-01
                  }
                ]
              },
              {
                "depth": 4,
                "value": 2.0,
                "norm_class_idx": 2,
                "splits": [
                  {
                    "var": 0,
                    "quality": 2.2086956024169922e+01,
                    "le": 5.4056251525878906e+01
                  }
                ]
              },
              {
                "depth": 5,
                "value": 2.0,
                "norm_class_idx": 2,
                "splits": [
                  {
                    "var": 0,
                    "quality": 22.0,
                    "le": 1.3213749885559082e+01
                  }
                ]
              },
              {
                "depth": 6,
                "value": 0.0,
                "norm_class_idx": 0
              },
              {
                "depth": 6,
                "value": 2.0,
                "norm_class_idx": 2
              },
              {
                "depth": 5,
                "value": 0.0,
                "norm_class_idx": 0
              },
              {
                "depth": 4,
                "value": 0.0,
                "norm_class_idx": 0
              },
              {
                "depth": 2,
                "value": 0.0,
                "norm_class_idx": 0,
                "splits": [
                  {
                    "var": 13,
                    "quality": 2.5601284790039062e+02,
                    "le": 1.0500000000000000e+01
                  }
                ]
              },
              {
                "depth": 3,
                "value": 0.0,
                "norm_class_idx": 0,
                "splits": [
                  {
                    "var": 9,
                    "quality": 1.6653547668457031e+02,
                    "le": 1.3658769428730011e-01
                  }
                ]
              },
              {
                "depth": 4,
                "value": 1.0,
                "norm_class_idx": 1
              },
              {
                "depth": 4,
                "value": 0.0,
                "norm_class_idx": 0,
                "splits": [
                  {
                    "var": 0,
                    "quality": 1.6880351257324219e+02,
                    "le": 4.2750000000000000e+01
                  }
                ]
              },
              {
                "depth": 5,
                "value": 0.0,
                "norm_class_idx": 0,
                "splits": [
                  {
                    "var": 13,
                    "quality": 7.3651283264160156e+01,
                    "le": 9.5000000000000000e+00
                  }
                ]
              },
              {
                "depth": 6,
                "value": 0.0,
                "norm_class_idx": 0,
                "splits": [
                  {
                    "var": 9,
                    "quality": 5.4115943908691406e+01,
                    "le": 1.5282951593399048e+00
                  }
                ]
              },
              {
                "depth": 7,
                "value": 0.0,
                "norm_class_idx": 0,
                "splits": [
                  {
                    "var": 6,
                    "quality": 5.4193378448486328e+01,
                    "le": 1.5193509101867676e+01
                  }
                ]
              },
              {
                "depth": 8,
                "value": 0.0,
                "norm_class_idx": 0,
                "splits": [
                  {
                    "var": 10,
                    "quality": 2.6666666030883789e+01,
                    "le": 1.9888690114021301e-01
                  }
                ]
              },
              {
                "depth": 9,
                "value": 0.0,
                "norm_class_idx": 0
              },
              {
                "depth": 9,
                "value": 0.0,
                "norm_class_idx": 0
              },
              {
                "depth": 8,
                "value": 0.0,
                "norm_class_idx": 0,
                "splits": [
                  {
                    "var": 0,
                    "quality": 3.1247619628906250e+01,
                    "le": 2.4125000000000000e+01
                  }
                ]
              },
              {
                "depth": 9,
                "value": 2.0,
                "norm_class_idx": 2
              },
              {
                "depth": 9,
                "value": 0.0,
                "norm_class_idx": 0,
                "splits": [
                  {
                    "var": 10,
                    "quality": 2.8545454025268555e+01,
                    "le": 3.5250464081764221e-01
                  }
                ]
              },
              {
                "depth": 10,
                "value": 0.0,
                "norm_class_idx": 0,
                "splits": [
                  {
                    "var": 4,
                    "quality": 2.9250000000000000e+01,
                    "le": 4.6611213684082031e+00
                  }
                ]
              },
              {
                "depth": 11,
                "value": 2.0,
                "norm_class_idx": 2
              },
              {
                "depth": 11,
                "value": 0.0,
                "norm_class_idx": 0,
                "splits": [
                  {
                    "var": 2,
                    "quality": 3.0064516067504883e+01,
                    "le": 7.6357161998748779e-01
                  }
                ]
              },
              {
                "depth": 12,
                "value": 2.0,
                "norm_class_idx": 2
              },
              {
                "depth": 12,
                "value": 0.0,
                "norm_class_idx": 0,
                "splits": [
                  {
                    "var": 9,
                    "quality": 2.9166666030883789e+01,
                    "le": 8.5488432645797729e-01
                  }
                ]
              },
              {
                "depth": 13,
                "value": 0.0,
                "norm_class_idx": 0
              },
              {
                "depth": 13,
                "value": 0.0,
                "norm_class_idx": 0,
                "splits": [
                  {
                    "var": 8,
                    "quality": 12.0,
                    "le": 9.3533116579055786e-01
                  }
                ]
              },
              {
                "depth": 14,
                "value": 2.0,
                "norm_class_idx": 2
              },
              {
                "depth": 14,
                "value": 0.0,
                "norm_class_idx": 0
              },
              {
                "depth": 10,
                "value": 0.0,
                "norm_class_idx": 0
              },
              {
                "depth": 7,
                "value": 2.0,
                "norm_class_idx": 2
              },
              {
                "depth": 6,
                "value": 0.0,
                "norm_class_idx": 0,
                "splits": [
                  {
                    "var": 4,
                    "quality": 2.4714284896850586e+01,
                    "le": 6.3202118873596191e+00
                  }
                ]
              },
              {
                "depth": 7,
                "value": 0.0,
                "norm_class_idx": 0,
                "splits": [
                  {
                    "var": 12,
                    "quality": 2.4062500000000000e+01,
                    "le": 2.6098805665969849e-01
                  }
                ]
              },
              {
                "depth": 8,
                "value": 2.0,
                "norm_class_idx": 2
              },
              {
                "depth": 8,
                "value": 0.0,
                "norm_class_idx": 0,
                "splits": [
                  {
                    "var": 4,
                    "quality": 2.3642856597900391e+01,
                    "le": 4.2395477294921875e+00
                  }
                ]
              },
              {
                "depth": 9,
                "value": 2.0,
                "norm_class_idx": 2
              },
              {
                "depth": 9,
                "value": 0.0,
                "norm_class_idx": 0,
                "splits": [
                  {
                    "var": 5,
                    "quality": 2.2666666030883789e+01,
                    "le": 3.6689290404319763e-01
                  }
                ]
              },
              {
                "depth": 10,
                "value": 0.0,
                "norm_class_idx": 0,
                "splits": [
                  {
                    "var": 12,
                    "quality": 9.3333330154418945e+00,
                    "le": 3.2656002044677734e-01
                  }
                ]
              },
              {
                "depth": 11,
                "value": 0.0,
                "norm_class_idx": 0
              },
              {
                "depth": 11,
                "value": 2.0,
                "norm_class_idx": 2
              },
              {
                "depth": 10,
                "value": 0.0,
                "norm_class_idx": 0
              },
              {
                "depth": 7,
                "value": 2.0,
                "norm_class_idx": 2
              },
              {
                "depth": 5,
                "value": 0.0,
                "norm_class_idx": 0,
                "splits": [
                  {
                    "var": 2,
                    "quality": 1.0281130981445312e+02,
                    "le": 5.2583515644073486e-01
                  }
                ]
              },
              {
                "depth": 6,
                "value": 0.0,
                "norm_class_idx": 0,
                "splits": [
                  {
                    "var": 7,
                    "quality": 14.0,
                    "le": 9.4564028084278107e-02
                  }
                ]
              },
              {
                "depth": 7,
                "value": 2.0,
                "norm_class_idx": 2
              },
              {
                "depth": 7,
                "value": 0.0,
                "norm_class_idx": 0
              },
              {
                "depth": 6,
                "value": 2.0,
                "norm_class_idx": 2,
                "splits": [
                  {
                    "var": 11,
                    "quality": 9.7330909729003906e+01,
                    "le": 6.6277992725372314e-01
                  }
                ]
              },
              {
                "depth": 7,
                "value": 0.0,
                "norm_class_idx": 0,
                "splits": [
                  {
                    "var": 1,
                    "quality": 27.0,
                    "le": 2.9152256011962891e+01
                  }
                ]
              },
              {
                "depth": 8,
                "value": 0.0,
                "norm_class_idx": 0,
                "splits": [
                  {
                    "var": 1,
                    "quality": 2.1666666030883789e+01,
                    "le": 2.6861614227294922e+01
                  }
                ]
              },
              {
                "depth": 9,
                "value": 0.0,
                "norm_class_idx": 0
              },
              {
                "depth": 9,
                "value": 2.0,
                "norm_class_idx": 2,
                "splits": [
                  {
                    "var": 0,
                    "quality": 12.0,
                    "le": 5.6875000000000000e+01
                  }
                ]
              },
              {
                "depth": 10,
                "value": 2.0,
                "norm_class_idx": 2
              },
              {
                "depth": 10,
                "value": 0.0,
                "norm_class_idx": 0
              },
              {
                "depth": 8,
                "value": 0.0,
                "norm_class_idx": 0
              },
              {
                "depth": 7,
                "value": 2.0,
                "norm_class_idx": 2,
                "splits": [
                  {
                    "var": 5,
                    "quality": 7.8985717773437500e+01,
                    "le": 4.7759854793548584e-01
                  }
                ]
              },
              {
                "depth": 8,
                "value": 2.0,
                "norm_class_idx": 2,
                "splits": [
                  {
                    "var": 13,
                    "quality": 7.6305343627929688e+01,
                    "le": 5.5000000000000000e+00
                  }
                ]
              },
              {
                "depth": 9,
                "value": 0.0,
                "norm_class_idx": 0
              },
              {
                "depth": 9,
                "value": 2.0,
                "norm_class_idx": 2,
                "splits": [
                  {
                    "var": 6,
                    "quality": 7.3992477416992188e+01,
                    "le": 5.6249771118164062e+01
                  }
                ]
              },
              {
                "depth": 10,
                "value": 2.0,
                "norm_class_idx": 2,
                "splits": [
                  {
                    "var": 6,
                    "quality": 1.7666666030883789e+01,
                    "le": 1.3099174499511719e+01
                  }
                ]
              },
              {
                "depth": 11,
                "value": 0.0,
                "norm_class_idx": 0
              },
              {
                "depth": 11,
                "value": 2.0,
                "norm_class_idx": 2
              },
              {
                "depth": 10,
                "value": 2.0,
                "norm_class_idx": 2,
                "splits": [
                  {
                    "var": 10,
                    "quality": 6.3363677978515625e+01,
                    "le": 4.4168055057525635e-01
                  }
                ]
              },
              {
                "depth": 11,
                "value": 2.0,
                "norm_class_idx": 2,
                "splits": [
                  {
                    "var": 2,
                    "quality": 4.8887393951416016e+01,
                    "le": 6.9782882928848267e-01
                  }
                ]
              },
              {
                "depth": 12,
                "value": 0.0,
                "norm_class_idx": 0,
                "splits": [
                  {
                    "var": 6,
                    "quality": 1.5500000000000000e+01,
                    "le": 9.9976852416992188e+01
                  }
                ]
              },
              {
                "depth": 13,
                "value": 2.0,
                "norm_class_idx": 2
              },
              {
                "depth": 13,
                "value": 0.0,
                "norm_class_idx": 0
              },
              {
                "depth": 12,
                "value": 2.0,
                "norm_class_idx": 2,
                "splits": [
                  {
                    "var": 1,
                    "quality": 4.1710323333740234e+01,
                    "le": 2.7718959808349609e+01
                  }
                ]
              },
              {
                "depth": 13,
                "value": 0.0,
                "norm_class_idx": 0,
                "splits": [
                  {
                    "var": 12,
                    "quality": 9.1999998092651367e+00,
                    "le": 3.1743717193603516e-01
                  }
                ]
              },
              {
                "depth": 14,
                "value": 2.0,
                "norm_class_idx": 2
              },
              {
                "depth": 14,
                "value": 0.0,
                "norm_class_idx": 0
              },
              {
                "depth": 13,
                "value": 2.0,
                "norm_class_idx": 2,
                "splits": [
                  {
                    "var": 12,
                    "quality": 3.7921985626220703e+01,
                    "le": 3.7739697098731995e-01
                  }
                ]
              },
              {
                "depth": 14,
                "value": 2.0,
                "norm_class_idx": 2,
                "splits": [
                  {
                    "var": 5,
                    "quality": 3.3844444274902344e+01,
                    "le": 2.2753931581974030e-01
                  }
                ]
              },
              {
                "depth": 15,
                "value": 0.0,
                "norm_class_idx": 0
              },
              {
                "depth": 15,
                "value": 2.0,
                "norm_class_idx": 2,
                "splits": [
                  {
                    "var": 0,
                    "quality": 3.3712120056152344e+01,
                    "le": 7.0250000000000000e+01
                  }
                ]
              },
              {
                "depth": 16,
                "value": 2.0,
                "norm_class_idx": 2,
                "splits": [
                  {
                    "var": 3,
                    "quality": 2.9571428298950195e+01,
                    "le": 1.0659736633300781e+01
                  }
                ]
              },
              {
                "depth": 17,
                "value": 2.0,
                "norm_class_idx": 2
              },
              {
                "depth": 17,
                "value": 2.0,
                "norm_class_idx": 2
              },
              {
                "depth": 16,
                "value": 2.0,
                "norm_class_idx": 2,
                "splits": [
                  {
                    "var": 6,
                    "quality": 8.8888893127441406e+00,
                    "le": 1.1436157226562500e+02
                  }
                ]
              },
              {
                "depth": 17,
                "value": 0.0,
                "norm_class_idx": 0
              },
              {
                "depth": 17,
                "value": 2.0,
                "norm_class_idx": 2
              },
              {
                "depth": 14,
                "value": 0.0,
                "norm_class_idx": 0,
                "splits": [
                  {
                    "var": 0,
                    "quality": 12.0,
                    "le": 7.4625000000000000e+01
                  }
                ]
              },
              {
                "depth": 15,
                "value": 0.0,
                "norm_class_idx": 0
              },
              {
                "depth": 15,
                "value": 2.0,
                "norm_class_idx": 2
              },
              {
                "depth": 11,
                "value": 2.0,
                "norm_class_idx": 2,
                "splits": [
                  {
                    "var": 5,
                    "quality": 25.0,
                    "le": 4.1615062952041626e-01
                  }
                ]
              },
              {
                "depth": 12,
                "value": 2.0,
                "norm_class_idx": 2
              },
              {
                "depth": 12,
                "value": 0.0,
                "norm_class_idx": 0
              },
              {
                "depth": 8,
                "value": 0.0,
                "norm_class_idx": 0
              },
              {
                "depth": 3,
                "value": 2.0,
                "norm_class_idx": 2,
                "splits": [
                  {
                    "var": 1,
                    "quality": 1.0747393798828125e+02,
                    "le": 3.0591793060302734e+01
                  }
                ]
              },
              {
                "depth": 4,
                "value": 2.0,
                "norm_class_idx": 2,
                "splits": [
                  {
                    "var": 4,
                    "quality": 8.9240509033203125e+01,
                    "le": 8.0388355255126953e+00
                  }
                ]
              },
              {
                "depth": 5,
                "value": 2.0,
                "norm_class_idx": 2,
                "splits": [
                  {
                    "var": 2,
                    "quality": 8.8835289001464844e+01,
                    "le": 7.0731282234191895e-01
                  }
                ]
              },
              {
                "depth": 6,
                "value": 0.0,
                "norm_class_idx": 0,
                "splits": [
                  {
                    "var": 12,
                    "quality": 1.5470588684082031e+01,
                    "le": 2.7437907457351685e-01
                  }
                ]
              },
              {
                "depth": 7,
                "value": 2.0,
                "norm_class_idx": 2
              },
              {
                "depth": 7,
                "value": 0.0,
                "norm_class_idx": 0,
                "splits": [
                  {
                    "var": 12,
                    "quality": 1.4600000381469727e+01,
                    "le": 3.3719015121459961e-01
                  }
                ]
              },
              {
                "depth": 8,
                "value": 0.0,
                "norm_class_idx": 0
              },
              {
                "depth": 8,
                "value": 0.0,
                "norm_class_idx": 0
              },
              {
                "depth": 6,
                "value": 2.0,
                "norm_class_idx": 2,
                "splits": [
                  {
                    "var": 5,
                    "quality": 7.9899696350097656e+01,
                    "le": 4.4280123710632324e-01
                  }
                ]
              },
              {
                "depth": 7,
                "value": 2.0,
                "norm_class_idx": 2,
                "splits": [
                  {
                    "var": 0,
                    "quality": 6.7500000000000000e+01,
                    "le": 1.4832500457763672e+01
                  }
                ]
              },
              {
                "depth": 8,
                "value": 0.0,
                "norm_class_idx": 0
              },
              {
                "depth": 8,
                "value": 2.0,
                "norm_class_idx": 2,
                "splits": [
                  {
                    "var": 2,
                    "quality": 6.8849205017089844e+01,
                    "le": 9.0928518772125244e-01
                  }
                ]
              },
              {
                "depth": 9,
                "value": 2.0,
                "norm_class_idx": 2,
                "splits": [
                  {
                    "var": 12,
                    "quality": 5.7125000000000000e+01,
                    "le": 2.8717583417892456e-01
                  }
                ]
              },
              {
                "depth": 10,
                "value": 0.0,
                "norm_class_idx": 0
              },
              {
                "depth": 10,
                "value": 2.0,
                "norm_class_idx": 2,
                "splits": [
                  {
                    "var": 2,
                    "quality": 5.3885059356689453e+01,
                    "le": 8.8671898841857910e-01
                  }
                ]
              },
              {
                "depth": 11,
                "value": 2.0,
                "norm_class_idx": 2,
                "splits": [
                  {
                    "var": 7,
                    "quality": 5.1321430206298828e+01,
                    "le": 1.8059463798999786e-01
                  }
                ]
              },
              {
                "depth": 12,
                "value": 2.0,
                "norm_class_idx": 2,
                "splits": [
                  {
                    "var": 5,
                    "quality": 5.1639217376708984e+01,
                    "le": 4.0673264861106873e-01
                  }
                ]
              },
              {
                "depth": 13,
                "value": 2.0,
                "norm_class_idx": 2,
                "splits": [
                  {
                    "var": 3,
                    "quality": 4.9666667938232422e+01,
                    "le": 9.6319580078125000e+00
                  }
                ]
              },
              {
                "depth": 14,
                "value": 2.0,
                "norm_class_idx": 2
              },
              {
                "depth": 14,
                "value": 2.0,
                "norm_class_idx": 2
              },
              {
                "depth": 13,
                "value": 2.0,
                "norm_class_idx": 2
              },
              {
                "depth": 12,
                "value": 0.0,
                "norm_class_idx": 0
              },
              {
                "depth": 11,
                "value": 2.0,
                "norm_class_idx": 2
              },
              {
                "depth": 9,
                "value": 0.0,
                "norm_class_idx": 0,
                "splits": [
                  {
                    "var": 10,
                    "quality": 2.1240642547607422e+01,
                    "le": 2.8013831377029419e-01
                  }
                ]
              },
              {
                "depth": 10,
                "value": 2.0,
                "norm_class_idx": 2,
                "splits": [
                  {
                    "var": 3,
                    "quality": 11.0,
                    "le": 7.7032690048217773e+00
                  }
                ]
              },
              {
                "depth": 11,
                "value": 2.0,
                "norm_class_idx": 2
              },
              {
                "depth": 11,
                "value": 0.0,
                "norm_class_idx": 0
              },
              {
                "depth": 10,
                "value": 0.0,
                "norm_class_idx": 0,
                "splits": [
                  {
                    "var": 6,
                    "quality": 1.3571428298950195e+01,
                    "le": 1.6560888290405273e+01
                  }
                ]
              },
              {
                "depth": 11,
                "value": 0.0,
                "norm_class_idx": 0
              },
              {
                "depth": 11,
                "value": 0.0,
                "norm_class_idx": 0
              },
              {
                "depth": 7,
                "value": 0.0,
                "norm_class_idx": 0,
                "splits": [
                  {
                    "var": 12,
                    "quality": 1.9277778625488281e+01,
                    "le": 3.5657003521919250e-01
                  }
                ]
              },
              {
                "depth": 8,
                "value": 2.0,
                "norm_class_idx": 2,
                "splits": [
                  {
                    "var": 10,
                    "quality": 12.0,
                    "le": 4.2433598637580872e-01
                  }
                ]
              },
              {
                "depth": 9,
                "value": 2.0,
                "norm_class_idx": 2
              },
              {
                "depth": 9,
                "value": 0.0,
                "norm_class_idx": 0
              },
              {
                "depth": 8,
                "value": 0.0,
                "norm_class_idx": 0,
                "splits": [
                  {
                    "var": 0,
                    "quality": 1.4571428298950195e+01,
                    "le": 4.1125000000000000e+01
                  }
                ]
              },
              {
                "depth": 9,
                "value": 0.0,
                "norm_class_idx": 0
              },
              {
                "depth": 9,
                "value": 2.0,
                "norm_class_idx": 2
              },
              {
                "depth": 5,
                "value": 0.0,
                "norm_class_idx": 0
              },
              {
                "depth": 4,
                "value": 2.0,
                "norm_class_idx": 2,
                "splits": [
                  {
                    "var": 2,
                    "quality": 25.0,
                    "le": 8.4517848491668701e-01
                  }
                ]
              },
              {
                "depth": 5,
                "value": 2.0,
                "norm_class_idx": 2
              },
              {
                "depth": 5,
                "value": 0.0,
                "norm_class_idx": 0
              },
              {
                "depth": 1,
                "value": 1.0,
                "norm_class_idx": 1,
                "splits": [
                  {
                    "var": 8,
                    "quality": 1.8694999694824219e+02,
                    "le": 5.6220197677612305e-01
                  }
                ]
              },
              {
                "depth": 2,
                "value": 1.0,
                "norm_class_idx": 1
              },
              {
                "depth": 2,
                "value": 1.0,
                "norm_class_idx": 1,
                "splits": [
                  {
                    "var": 10,
                    "quality": 3.3062500000000000e+01,
                    "le": 2.6695299148559570e-01
                  }
                ]
              },
              {
                "depth": 3,
                "value": 1.0,
                "norm_class_idx": 1,
                "splits": [
                  {
                    "var": 13,
                    "quality": 32.0,
                    "le": 6.0
                  }
                ]
              },
              {
                "depth": 4,
                "value": 1.0,
                "norm_class_idx": 1
              },
              {
                "depth": 4,
                "value": 2.0,
                "norm_class_idx": 2
              },
              {
                "depth": 3,
                "value": 1.0,
                "norm_class_idx": 1
              }
            ]
          },
          {
            "nodes": [
              {
                "depth": 0,
                "value": 1.0,
                "norm_class_idx": 1,
                "splits": [
                  {
                    "var": 12,
                    "quality": 4.2157113647460938e+02,
                    "le": 2.5782459974288940e-01
                  }
                ]
              },
              {
                "depth": 1,
                "value": 1.0,
                "norm_class_idx": 1,
                "splits": [
                  {
                    "var": 13,
                    "quality": 2.5355139160156250e+02,
                    "le": 7.5000000000000000e+00
                  }
                ]
              },
              {
                "depth": 2,
                "value": 1.0,
                "norm_class_idx": 1,
                "splits": [
                  {
                    "var": 8,
                    "quality": 2.3867390441894531e+02,
                    "le": 6.8205851316452026e-01
                  }
                ]
              },
              {
                "depth": 3,
                "value": 1.0,
                "norm_class_idx": 1,
                "splits": [
                  {
                    "var": 4,
                    "quality": 2.0064285278320312e+02,
                    "le": 5.6143155097961426e+00
                  }
                ]
              },
              {
                "depth": 4,
                "value": 1.0,
                "norm_class_idx": 1,
                "splits": [
                  {
                    "var": 1,
                    "quality": 1.9053125000000000e+02,
                    "le": 1.3535652160644531e+01
                  }
                ]
              },
              {
                "depth": 5,
                "value": 1.0,
                "norm_class_idx": 1
              },
              {
                "depth": 5,
                "value": 1.0,
                "norm_class_idx": 1,
                "splits": [
                  {
                    "var": 1,
                    "quality": 1.8817646789550781e+02,
                    "le": 1.7280971527099609e+01
                  }
                ]
              },
              {
                "depth": 6,
                "value": 1.0,
                "norm_class_idx": 1,
                "splits": [
                  {
                    "var": 1,
                    "quality": 3.2060607910156250e+01,
                    "le": 1.7138710021972656e+01
                  }
                ]
              },
              {
                "depth": 7,
                "value": 1.0,
                "norm_class_idx": 1,
                "splits": [
                  {
                    "var": 5,
                    "quality": 3.1399999618530273e+01,
                    "le": 2.3875828087329865e-01
                  }
                ]
              },
              {
                "depth": 8,
                "value": 1.0,
                "norm_class_idx": 1
              },
              {
                "depth": 8,
                "value": 1.0,
                "norm_class_idx": 1
              },
              {
                "depth": 7,
                "value": 2.0,
                "norm_class_idx": 2
              },
              {
                "depth": 6,
                "value": 1.0,
                "norm_class_idx": 1
              },
              {
                "depth": 4,
                "value": 1.0,
                "norm_class_idx": 1,
                "splits": [
                  {
                    "var": 8,
                    "quality": 1.2153845787048340e+01,
                    "le": 9.2622578144073486e-02
                  }
                ]
              },
              {
                "depth": 5,
                "value": 2.0,
                "norm_class_idx": 2
              },
              {
                "depth": 5,
                "value": 1.0,
                "norm_class_idx": 1,
                "splits": [
                  {
                    "var": 2,
                    "quality": 1.1500000000000000e+01,
                    "le": 7.1920514106750488e-01
                  }
                ]
              },
              {
                "depth": 6,
                "value": 1.0,
                "norm_class_idx": 1
              },
              {
                "depth": 6,
                "value": 1.0,
                "norm_class_idx": 1
              },
              {
                "depth": 3,
                "value": 1.0,
                "norm_class_idx": 1,
                "splits": [
                  {
                    "var": 9,
                    "quality": 4.8673835754394531e+01,
                    "le": 5.5229741334915161e-01
                  }
                ]
              },
              {
                "depth": 4,
                "value": 0.0,
                "norm_class_idx": 0
              },
              {
                "depth": 4,
                "value": 1.0,
                "norm_class_idx": 1,
                "splits": [
                  {
                    "var": 13,
                    "quality": 4.9114601135253906e+01,
                    "le": 5.5000000000000000e+00
                  }
                ]
              },
              {
                "depth": 5,
                "value": 1.0,
                "norm_class_idx": 1,
                "splits": [
                  {
                    "var": 3,
                    "quality": 4.5170211791992188e+01,
                    "le": 5.2567081451416016e+00
                  }
                ]
              },
              {
                "depth": 6,
                "value": 2.0,
                "norm_class_idx": 2
              },
              {
                "depth": 6,
                "value": 1.0,
                "norm_class_idx": 1,
                "splits": [
                  {
                    "var": 8,
                    "quality": 47.0,
                    "le": 7.2765165567398071e-01
                  }
                ]
              },
              {
                "depth": 7,
                "value": 2.0,
                "norm_class_idx": 2
              },
              {
                "depth": 7,
                "value": 1.0,
                "norm_class_idx": 1
              },
              {
                "depth": 5,
                "value": 2.0,
                "norm_class_idx": 2,
                "splits": [
                  {
                    "var": 10,
                    "quality": 1.1399999618530273e+01,
                    "le": 2.1437039971351624e-01
                  }
                ]
              },
              {
                "depth": 6,
                "value": 2.0,
                "norm_class_idx": 2
              },
              {
                "depth": 6,
                "value": 1.0,
                "norm_class_idx": 1
              },
              {
                "depth": 2,
                "value": 2.0,
                "norm_class_idx": 2,
                "splits": [
                  {
                    "var": 12,
                    "quality": 2.8636363983154297e+01,
                    "le": 2.4357014894485474e-01
                  }
                ]
              },
              {
                "depth": 3,
                "value": 2.0,
                "norm_class_idx": 2
              },
              {
                "depth": 3,
                "value": 0.0,
                "norm_class_idx": 0,
                "splits": [
                  {
                    "var": 2,
                    "quality": 8.0,
                    "le": 9.4514071941375732e-01
                  }
                ]
              },
              {
                "depth": 4,
                "value": 0.0,
                "norm_class_idx": 0
              },
              {
                "depth": 4,
                "value": 0.0,
                "norm_class_idx": 0
              },
              {
                "depth": 1,
                "value": 0.0,
                "norm_class_idx": 0,
                "splits": [
                  {
                    "var": 5,
                    "quality": 2.4475828552246094e+02,
                    "le": 1.9800546765327454e-01
                  }
                ]
              },
              {
                "depth": 2,
                "value": 1.0,
                "norm_class_idx": 1,
                "splits": [
                  {
                    "var": 13,
                    "quality": 4.4202632904052734e+01,
                    "le": 7.5000000000000000e+00
                  }
                ]
              },
              {
                "depth": 3,
                "value": 1.0,
                "norm_class_idx": 1,
                "splits": [
                  {
                    "var": 8,
                    "quality": 3.7500000000000000e+01,
                    "le": 4.4259393215179443e-01
                  }
                ]
              },
              {
                "depth": 4,
                "value": 1.0,
                "norm_class_idx": 1
              },
              {
                "depth": 4,
                "value": 1.0,
                "norm_class_idx": 1
              },
              {
                "depth": 3,
                "value": 2.0,
                "norm_class_idx": 2,
                "splits": [
                  {
                    "var": 10,
                    "quality": 1.3133333206176758e+01,
                    "le": 3.2736867666244507e-01
                  }
                ]
              },
              {
                "depth": 4,
                "value": 2.0,
                "norm_class_idx": 2,
                "splits": [
                  {
                    "var": 5,
                    "quality": 1.0285714149475098e+01,
                    "le": 1.9287836551666260e-01
                  }
                ]
              },
              {
                "depth": 5,
                "value": 2.0,
                "norm_class_idx": 2,
                "splits": [
                  {
                    "var": 6,
                    "quality": 1.0615385055541992e+01,
                    "le": 9.1749489307403564e-01
                  }
                ]
              },
              {
                "depth": 6,
                "value": 0.0,
                "norm_class_idx": 0
              },
              {
                "depth": 6,
                "value": 2.0,
                "norm_class_idx": 2,
                "splits": [
                  {
                    "var": 11,
                    "quality": 1.0333333015441895e+01,
                    "le": 6.7941135168075562e-01
                  }
                ]
              },
              {
                "depth": 7,
                "value": 2.0,
                "norm_class_idx": 2
              },
              {
                "depth": 7,
                "value": 2.0,
                "norm_class_idx": 2
              },
              {
                "depth": 5,
                "value": 0.0,
                "norm_class_idx": 0
              },
              {
                "depth": 4,
                "value": 1.0,
                "norm_class_idx": 1
              },
              {
                "depth": 2,
                "value": 0.0,
                "norm_class_idx": 0,
                "splits": [
                  {
                    "var": 12,
                    "quality": 2.2160336303710938e+02,
                    "le": 3.7887102365493774e-01
                  }
                ]
              },
              {
                "depth": 3,
                "value": 0.0,
                "norm_class_idx": 0,
                "splits": [
                  {
                    "var": 0,
                    "quality": 1.6642190551757812e+02,
                    "le": 8.1125000000000000e+01
                  }
                ]
              },
              {
                "depth": 4,
                "value": 0.0,
                "norm_class_idx": 0,
                "splits": [
                  {
                    "var": 9,
                    "quality": 1.4763299560546875e+02,
                    "le": 1.7362460494041443e-01
                  }
                ]
              },
              {
                "depth": 5,
                "value": 2.0,
                "norm_class_idx": 2
              },
              {
                "depth": 5,
                "value": 0.0,
                "norm_class_idx": 0,
                "splits": [
                  {
                    "var": 8,
                    "quality": 1.4750537109375000e+02,
                    "le": 3.9399087429046631e-01
                  }
                ]
              },
              {
                "depth": 6,
                "value": 0.0,
                "norm_class_idx": 0,
                "splits": [
                  {
                    "var": 4,
                    "quality": 17.0,
                    "le": 6.3907079696655273e+00
                  }
                ]
              },
              {
                "depth": 7,
                "value": 0.0,
                "norm_class_idx": 0
              },
              {
                "depth": 7,
                "value": 0.0,
                "norm_class_idx": 0
              },
              {
                "depth": 6,
                "value": 0.0,
                "norm_class_idx": 0,
                "splits": [
                  {
                    "var": 13,
                    "quality": 1.3825714111328125e+02,
                    "le": 9.5000000000000000e+00
                  }
                ]
              },
              {
                "depth": 7,
                "value": 0.0,
                "norm_class_idx": 0,
                "splits": [
                  {
                    "var": 11,
                    "quality": 6.6792167663574219e+01,
                    "le": 7.7964705228805542e-01
                  }
                ]
              },
              {
                "depth": 8,
                "value": 0.0,
                "norm_class_idx": 0,
                "splits": [
                  {
                    "var": 0,
                    "quality": 6.3925712585449219e+01,
                    "le": 7.4125000000000000e+01
                  }
                ]
              },
              {
                "depth": 9,
                "value": 0.0,
                "norm_class_idx": 0,
                "splits": [
                  {
                    "var": 5,
                    "quality": 6.3083332061767578e+01,
                    "le": 2.3974005877971649e-01
                  }
                ]
              },
              {
                "depth": 10,
                "value": 2.0,
                "norm_class_idx": 2
              },
              {
                "depth": 10,
                "value": 0.0,
                "norm_class_idx": 0,
                "splits": [
                  {
                    "var": 4,
                    "quality": 6.3913043975830078e+01,
                    "le": 8.0977811813354492e+00
                  }
                ]
              },
              {
                "depth": 11,
                "value": 0.0,
                "norm_class_idx": 0,
                "splits": [
                  {
                    "var": 13,
                    "quality": 6.2488887786865234e+01,
                    "le": 4.5000000000000000e+00
                  }
                ]
              },
              {
                "depth": 12,
                "value": 2.0,
                "norm_class_idx": 2
              },
              {
                "depth": 12,
                "value": 0.0,
                "norm_class_idx": 0,
                "splits": [
                  {
                    "var": 11,
                    "quality": 6.2799999237060547e+01,
                    "le": 6.4572691917419434e-01
                  }
                ]
              },
              {
                "depth": 13,
                "value": 0.0,
                "norm_class_idx": 0,
                "splits": [
                  {
                    "var": 1,
                    "quality": 1.4666666984558105e+01,
                    "le": 2.1923278808593750e+01
                  }
                ]
              },
              {
                "depth": 14,
                "value": 0.0,
                "norm_class_idx": 0
              },
              {
                "depth": 14,
                "value": 2.0,
                "norm_class_idx": 2,
                "splits": [
                  {
                    "var": 2,
                    "quality": 1.0399999618530273e+01,
                    "le": 9.4066631793975830e-01
                  }
                ]
              },
              {
                "depth": 15,
                "value": 2.0,
                "norm_class_idx": 2
              },
              {
                "depth": 15,
                "value": 0.0,
                "norm_class_idx": 0
              },
              {
                "depth": 13,
                "value": 0.0,
                "norm_class_idx": 0,
                "splits": [
                  {
                    "var": 3,
                    "quality": 5.4210525512695312e+01,
                    "le": 1.0353790283203125e+01
                  }
                ]
              },
              {
                "depth": 14,
                "value": 0.0,
                "norm_class_idx": 0,
                "splits": [
                  {
                    "var": 9,
                    "quality": 3.6054054260253906e+01,
                    "le": 1.5430572032928467e+00
                  }
                ]
              },
              {
                "depth": 15,
                "value": 0.0,
                "norm_class_idx": 0,
                "splits": [
                  {
                    "var": 2,
                    "quality": 37.0,
                    "le": 9.9491763114929199e-01
                  }
                ]
              },
              {
                "depth": 16,
                "value": 0.0,
                "norm_class_idx": 0
              },
              {
                "depth": 16,
                "value": 1.0,
                "norm_class_idx": 1
              },
              {
                "depth": 15,
                "value": 1.0,
                "norm_class_idx": 1
              },
              {
                "depth": 14,
                "value": 0.0,
                "norm_class_idx": 0,
                "splits": [
                  {
                    "var": 4,
                    "quality": 2.1818181991577148e+01,
                    "le": 7.5106763839721680e+00
                  }
                ]
              },
              {
                "depth": 15,
                "value": 0.0,
                "norm_class_idx": 0,
                "splits": [
                  {
                    "var": 9,
                    "quality": 14.0,
                    "le": 8.4362775087356567e-01
                  }
                ]
              },
              {
                "depth": 16,
                "value": 0.0,
                "norm_class_idx": 0,
                "splits": [
                  {
                    "var": 6,
                    "quality": 1.2800000190734863e+01,
                    "le": 6.0354637145996094e+01
                  }
                ]
              },
              {
                "depth": 17,
                "value": 0.0,
                "norm_class_idx": 0
              },
              {
                "depth": 17,
                "value": 2.0,
                "norm_class_idx": 2
              },
              {
                "depth": 16,
                "value": 0.0,
                "norm_class_idx": 0
              },
              {
                "depth": 15,
                "value": 0.0,
                "norm_class_idx": 0
              },
              {
                "depth": 11,
                "value": 2.0,
                "norm_class_idx": 2
              },
              {
                "depth": 9,
                "value": 2.0,
                "norm_class_idx": 2
              },
              {
                "depth": 8,
                "value": 2.0,
                "norm_class_idx": 2,
                "splits": [
                  {
                    "var": 0,
                    "quality": 9.5576925277709961e+00,
                    "le": 4.9750000000000000e+01
                  }
                ]
              },
              {
                "depth": 9,
                "value": 2.0,
                "norm_class_idx": 2
              },
              {
                "depth": 9,
                "value": 1.0,
                "norm_class_idx": 1,
                "splits": [
                  {
                    "var": 10,
                    "quality": 9.6499996185302734e+00,
                    "le": 3.0621373653411865e-01
                  }
                ]
              },
              {
                "depth": 10,
                "value": 1.0,
                "norm_class_idx": 1
              },
              {
                "depth": 10,
                "value": 2.0,
                "norm_class_idx": 2
              },
              {
                "depth": 7,
                "value": 2.0,
                "norm_class_idx": 2,
                "splits": [
                  {
                    "var": 12,
                    "quality": 8.2400001525878906e+01,
                    "le": 3.6325085163116455e-01
                  }
                ]
              },
              {
                "depth": 8,
                "value": 2.0,
                "norm_class_idx": 2,
                "splits": [
                  {
                    "var": 1,
                    "quality": 7.2633773803710938e+01,
                    "le": 2.2449508666992188e+01
                  }
                ]
              },
              {
                "depth": 9,
                "value": 2.0,
                "norm_class_idx": 2,
                "splits": [
                  {
                    "var": 2,
                    "quality": 4.2055557250976562e+01,
                    "le": 9.9842423200607300e-01
                  }
                ]
              },
              {
                "depth": 10,
                "value": 2.0,
                "norm_class_idx": 2,
                "splits": [
                  {
                    "var": 0,
                    "quality": 3.9063831329345703e+01,
                    "le": 1.6283748626708984e+01
                  }
                ]
              },
              {
                "depth": 11,
                "value": 0.0,
                "norm_class_idx": 0
              },
              {
                "depth": 11,
                "value": 2.0,
                "norm_class_idx": 2,
                "splits": [
                  {
                    "var": 5,
                    "quality": 3.9695652008056641e+01,
                    "le": 2.2537928819656372e-01
                  }
                ]
              },
              {
                "depth": 12,
                "value": 0.0,
                "norm_class_idx": 0
              },
              {
                "depth": 12,
                "value": 2.0,
                "norm_class_idx": 2,
                "splits": [
                  {
                    "var": 10,
                    "quality": 3.9279998779296875e+01,
                    "le": 3.1971752643585205e-01
                  }
                ]
              },
              {
                "depth": 13,
                "value": 2.0,
                "norm_class_idx": 2,
                "splits": [
                  {
                    "var": 0,
                    "quality": 1.9461538314819336e+01,
                    "le": 3.0741249084472656e+01
                  }
                ]
              },
              {
                "depth": 14,
                "value": 2.0,
                "norm_class_idx": 2,
                "splits": [
                  {
                    "var": 11,
                    "quality": 8.5555553436279297e+00,
                    "le": 6.9659006595611572e-01
                  }
                ]
              },
              {
                "depth": 15,
                "value": 2.0,
                "norm_class_idx": 2
              },
              {
                "depth": 15,
                "value": 2.0,
                "norm_class_idx": 2
              },
              {
                "depth": 14,
                "value": 2.0,
                "norm_class_idx": 2
              },
              {
                "depth": 13,
                "value": 2.0,
                "norm_class_idx": 2
              },
              {
                "depth": 10,
                "value": 2.0,
                "norm_class_idx": 2
              },
              {
                "depth": 9,
                "value": 0.0,
                "norm_class_idx": 0,
                "splits": [
                  {
                    "var": 2,
                    "quality": 3.6080101013183594e+01,
                    "le": 8.6608219146728516e-01
                  }
                ]
              },
              {
                "depth": 10,
                "value": 2.0,
                "norm_class_idx": 2,
                "splits": [
                  {
                    "var": 7,
                    "quality": 3.0415323257446289e+01,
                    "le": 1.2150251865386963e-01
                  }
                ]
              },
              {
                "depth": 11,
                "value": 2.0,
                "norm_class_idx": 2,
                "splits": [
                  {
                    "var": 4,
                    "quality": 1.4666666984558105e+01,
                    "le": 4.6296663284301758e+00
                  }
                ]
              },
              {
                "depth": 12,
                "value": 2.0,
                "norm_class_idx": 2
              },
              {
                "depth": 12,
                "value": 2.0,
                "norm_class_idx": 2
              },
              {
                "depth": 11,
                "value": 0.0,
                "norm_class_idx": 0,
                "splits": [
                  {
                    "var": 9,
                    "quality": 2.0033332824707031e+01,
                    "le": 6.1579543352127075e-01
                  }
                ]
              },
              {
                "depth": 12,
                "value": 0.0,
                "norm_class_idx": 0,
                "splits": [
                  {
                    "var": 3,
                    "quality": 15.0,
                    "le": 9.0237350463867188e+00
                  }
                ]
              },
              {
                "depth": 13,
                "value": 2.0,
                "norm_class_idx": 2
              },
              {
                "depth": 13,
                "value": 0.0,
                "norm_class_idx": 0
              },
              {
                "depth": 12,
                "value": 2.0,
                "norm_class_idx": 2,
                "splits": [
                  {
                    "var": 4,
                    "quality": 1.2533333778381348e+01,
                    "le": 6.2075781822204590e+00
                  }
                ]
              },
              {
                "depth": 13,
                "value": 0.0,
                "norm_class_idx": 0
              },
              {
                "depth": 13,
                "value": 2.0,
                "norm_class_idx": 2
              },
              {
                "depth": 10,
                "value": 0.0,
                "norm_class_idx": 0,
                "splits": [
                  {
                    "var": 5,
                    "quality": 1.3500000000000000e+01,
                    "le": 2.3810333013534546e-01
                  }
                ]
              },
              {
                "depth": 11,
                "value": 2.0,
                "norm_class_idx": 2
              },
              {
                "depth": 11,
                "value": 0.0,
                "norm_class_idx": 0,
                "splits": [
                  {
                    "var": 5,
                    "quality": 13.0,
                    "le": 3.3523696660995483e-01
                  }
                ]
              },
              {
                "depth": 12,
                "value": 0.0,
                "norm_class_idx": 0
              },
              {
                "depth": 12,
                "value": 0.0,
                "norm_class_idx": 0
              },
              {
                "depth": 8,
                "value": 0.0,
                "norm_class_idx": 0,
                "splits": [
                  {
                    "var": 4,
                    "quality": 1.9416666030883789e+01,
                    "le": 6.9658331871032715e+00
                  }
                ]
              },
              {
                "depth": 9,
                "value": 0.0,
                "norm_class_idx": 0,
                "splits": [
                  {
                    "var": 0,
                    "quality": 1.7391304016113281e+01,
                    "le": 4.3921249389648438e+01
                  }
                ]
              },
              {
                "depth": 10,
                "value": 0.0,
                "norm_class_idx": 0,
                "splits": [
                  {
                    "var": 10,
                    "quality": 1.9605262756347656e+01,
                    "le": 3.3010149002075195e-01
                  }
                ]
              },
              {
                "depth": 11,
                "value": 2.0,
                "norm_class_idx": 2
              },
              {
                "depth": 11,
                "value": 0.0,
                "norm_class_idx": 0,
                "splits": [
                  {
                    "var": 7,
                    "quality": 1.7399999618530273e+01,
                    "le": 8.3132527768611908e-02
                  }
                ]
              },
              {
                "depth": 12,
                "value": 0.0,
                "norm_class_idx": 0
              },
              {
                "depth": 12,
                "value": 0.0,
                "norm_class_idx": 0
              },
              {
                "depth": 10,
                "value": 2.0,
                "norm_class_idx": 2
              },
              {
                "depth": 9,
                "value": 2.0,
                "norm_class_idx": 2
              },
              {
                "depth": 4,
                "value": 0.0,
                "norm_class_idx": 0,
                "splits": [
                  {
                    "var": 13,
                    "quality": 3.1580644607543945e+01,
                    "le": 5.5000000000000000e+00
                  }
                ]
              },
              {
                "depth": 5,
                "value": 1.0,
                "norm_class_idx": 1
              },
              {
                "depth": 5,
                "value": 0.0,
                "norm_class_idx": 0,
                "splits": [
                  {
                    "var": 1,
                    "quality": 2.7074073791503906e+01,
                    "le": 3.8055892944335938e+01
                  }
                ]
              },
              {
                "depth": 6,
                "value": 0.0,
                "norm_class_idx": 0
              },
              {
                "depth": 6,
                "value": 0.0,
                "norm_class_idx": 0,
                "splits": [
                  {
                    "var": 4,
                    "quality": 2.5333333969116211e+01,
                    "le": 9.2604227066040039e+00
                  }
                ]
              },
              {
                "depth": 7,
                "value": 0.0,
                "norm_class_idx": 0
              },
              {
                "depth": 7,
                "value": 0.0,
                "norm_class_idx": 0
              },
              {
                "depth": 3,
                "value": 2.0,
                "norm_class_idx": 2,
                "splits": [
                  {
                    "var": 5,
                    "quality": 7.2131752014160156e+01,
                    "le": 3.4789997339248657e-01
                  }
                ]
              },
              {
                "depth": 4,
                "value": 2.0,
                "norm_class_idx": 2,
                "splits": [
                  {
                    "var": 7,
                    "quality": 4.8263156890869141e+01,
                    "le": 1.4733919501304626e-01
                  }
                ]
              },
              {
                "depth": 5,
                "value": 2.0,
                "norm_class_idx": 2,
                "splits": [
                  {
                    "var": 2,
                    "quality": 5.1290817260742188e+01,
                    "le": 9.1140794754028320e-01
                  }
                ]
              },
              {
                "depth": 6,
                "value": 2.0,
                "norm_class_idx": 2,
                "splits": [
                  {
                    "var": 13,
                    "quality": 49.0,
                    "le": 7.5000000000000000e+00
                  }
                ]
              },
              {
                "depth": 7,
                "value": 0.0,
                "norm_class_idx": 0
              },
              {
                "depth": 7,
                "value": 2.0,
                "norm_class_idx": 2
              },
              {
                "depth": 6,
                "value": 0.0,
                "norm_class_idx": 0
              },
              {
                "depth": 5,
                "value": 0.0,
                "norm_class_idx": 0
              },
              {
                "depth": 4,
                "value": 0.0,
                "norm_class_idx": 0,
                "splits": [
                  {
                    "var": 3,
                    "quality": 3.0500000000000000e+01,
                    "le": 7.5885829925537109e+00
                  }
                ]
              },
              {
                "depth": 5,
                "value": 2.0,
                "norm_class_idx": 2
              },
              {
                "depth": 5,
                "value": 0.0,
                "norm_class_idx": 0,
                "splits": [
                  {
                    "var": 13,
                    "quality": 2.9513513565063477e+01,
                    "le": 7.5000000000000000e+00
                  }
                ]
              },
              {
                "depth": 6,
                "value": 0.0,
                "norm_class_idx": 0
              },
              {
                "depth": 6,
                "value": 0.0,
                "norm_class_idx": 0,
                "splits": [
                  {
                    "var": 7,
                    "quality": 2.4286666870117188e+01,
                    "le": 1.2528857588768005e-01
                  }
                ]
              },
              {
                "depth": 7,
                "value": 0.0,
                "norm_class_idx": 0,
                "splits": [
                  {
                    "var": 8,
                    "quality": 12.0,
                    "le": 7.9593235254287720e-01
                  }
                ]
              },
              {
                "depth": 8,
                "value": 0.0,
                "norm_class_idx": 0
              },
              {
                "depth": 8,
                "value": 2.0,
                "norm_class_idx": 2
              },
              {
                "depth": 7,
                "value": 2.0,
                "norm_class_idx": 2,
                "splits": [
                  {
                    "var": 2,
                    "quality": 1.9899999618530273e+01,
                    "le": 8.5365271568298340e-01
                  }
                ]
              },
              {
                "depth": 8,
                "value": 2.0,
                "norm_class_idx": 2,
                "splits": [
                  {
                    "var": 5,
                    "quality": 20.0,
                    "le": 5.2401900291442871e-01
                  }
                ]
              },
              {
                "depth": 9,
                "value": 2.0,
                "norm_class_idx": 2
              },
              {
                "depth": 9,
                "value": 0.0,
                "norm_class_idx": 0
              },
              {
                "depth": 8,
                "value": 0.0,
                "norm_class_idx": 0
              }
            ]
          },
          {
            "nodes": [
              {
                "depth": 0,
                "value": 0.0,
                "norm_class_idx": 0,
                "splits": [
                  {
                    "var": 6,
                    "quality": 3.3950973510742188e+02,
                    "le": 2.2485671997070312e+01
                  }
                ]
              },
              {
                "depth": 1,
                "value": 1.0,
                "norm_class_idx": 1,
                "splits": [
                  {
                    "var": 12,
                    "quality": 2.6100244140625000e+02,
                    "le": 2.5286218523979187e-01
                  }
                ]
              },
              {
                "depth": 2,
                "value": 1.0,
                "norm_class_idx": 1,
                "splits": [
                  {
                    "var": 13,
                    "quality": 2.2041934204101562e+02,
                    "le": 7.5000000000000000e+00
                  }
                ]
              },
              {
                "depth": 3,
                "value": 1.0,
                "norm_class_idx": 1,
                "splits": [
                  {
                    "var": 13,
                    "quality": 1.9841830444335938e+02,
                    "le": 5.5000000000000000e+00
                  }
                ]
              },
              {
                "depth": 4,
                "value": 1.0,
                "norm_class_idx": 1,
                "splits": [
                  {
                    "var": 5,
                    "quality": 1.6904678344726562e+02,
                    "le": 4.2476959526538849e-02
                  }
                ]
              },
              {
                "depth": 5,
                "value": 2.0,
                "norm_class_idx": 2
              },
              {
                "depth": 5,
                "value": 1.0,
                "norm_class_idx": 1,
                "splits": [
                  {
                    "var": 4,
                    "quality": 1.6901176452636719e+02,
                    "le": 7.8239097595214844e+00
                  }
                ]
              },
              {
                "depth": 6,
                "value": 1.0,
                "norm_class_idx": 1,
                "splits": [
                  {
                    "var": 10,
                    "quality": 1.6866667175292969e+02,
                    "le": 2.7458551526069641e-01
                  }
                ]
              },
              {
                "depth": 7,
                "value": 1.0,
                "norm_class_idx": 1
              },
              {
                "depth": 7,
                "value": 1.0,
                "norm_class_idx": 1
              },
              {
                "depth": 6,
                "value": 2.0,
                "norm_class_idx": 2
              },
              {
                "depth": 4,
                "value": 1.0,
                "norm_class_idx": 1,
                "splits": [
                  {
                    "var": 8,
                    "quality": 4.0454212188720703e+01,
                    "le": 5.9743517637252808e-01
                  }
                ]
              },
              {
                "depth": 5,
                "value": 1.0,
                "norm_class_idx": 1,
                "splits": [
                  {
                    "var": 2,
                    "quality": 3.4272727966308594e+01,
                    "le": 9.6386522054672241e-01
                  }
                ]
              },
              {
                "depth": 6,
                "value": 1.0,
                "norm_class_idx": 1
              },
              {
                "depth": 6,
                "value": 1.0,
                "norm_class_idx": 1,
                "splits": [
                  {
                    "var": 5,
                    "quality": 9.6666669845581055e+00,
                    "le": 1.7507249116897583e-01
                  }
                ]
              },
              {
                "depth": 7,
                "value": 1.0,
                "norm_class_idx": 1
              },
              {
                "depth": 7,
                "value": 2.0,
                "norm_class_idx": 2
              },
              {
                "depth": 5,
                "value": 0.0,
                "norm_class_idx": 0,
                "splits": [
                  {
                    "var": 9,
                    "quality": 1.3222222328186035e+01,
                    "le": 5.8526039123535156e-01
                  }
                ]
              },
              {
                "depth": 6,
                "value": 0.0,
                "norm_class_idx": 0
              },
              {
                "depth": 6,
                "value": 1.0,
                "norm_class_idx": 1,
                "splits": [
                  {
                    "var": 4,
                    "quality": 8.0,
                    "le": 5.2415704727172852e+00
                  }
                ]
              },
              {
                "depth": 7,
                "value": 2.0,
                "norm_class_idx": 2
              },
              {
                "depth": 7,
                "value": 1.0,
                "norm_class_idx": 1
              },
              {
                "depth": 3,
                "value": 2.0,
                "norm_class_idx": 2,
                "splits": [
                  {
                    "var": 2,
                    "quality": 3.1216930389404297e+01,
                    "le": 7.6116985082626343e-01
                  }
                ]
              },
              {
                "depth": 4,
                "value": 0.0,
                "norm_class_idx": 0,
                "splits": [
                  {
                    "var": 0,
                    "quality": 9.5555553436279297e+00,
                    "le": 1.8018749237060547e+01
                  }
                ]
              },
              {
                "depth": 5,
                "value": 0.0,
                "norm_class_idx": 0
              },
              {
                "depth": 5,
                "value": 2.0,
                "norm_class_idx": 2
              },
              {
                "depth": 4,
                "value": 2.0,
                "norm_class_idx": 2,
                "splits": [
                  {
                    "var": 9,
                    "quality": 27.0,
                    "le": 1.3305172920227051e+00
                  }
                ]
              },
              {
                "depth": 5,
                "value": 2.0,
                "norm_class_idx": 2
              },
              {
                "depth": 5,
                "value": 0.0,
                "norm_class_idx": 0
              },
              {
                "depth": 2,
                "value": 0.0,
                "norm_class_idx": 0,
                "splits": [
                  {
                    "var": 8,
                    "quality": 1.0772908020019531e+02,
                    "le": 2.0834574103355408e-01
                  }
                ]
              },
              {
                "depth": 3,
                "value": 1.0,
                "norm_class_idx": 1,
                "splits": [
                  {
                    "var": 0,
                    "quality": 2.3666666030883789e+01,
                    "le": 3.0540000915527344e+01
                  }
                ]
              },
              {
                "depth": 4,
                "value": 0.0,
                "norm_class_idx": 0
              },
              {
                "depth": 4,
                "value": 1.0,
                "norm_class_idx": 1
              },
              {
                "depth": 3,
                "value": 0.0,
                "norm_class_idx": 0,
                "splits": [
                  {
                    "var": 11,
                    "quality": 1.1375531768798828e+02,
                    "le": 8.6132341623306274e-01
                  }
                ]
              },
              {
                "depth": 4,
                "value": 0.0,
                "norm_class_idx": 0,
                "splits": [
                  {
                    "var": 13,
                    "quality": 1.0934537506103516e+02,
                    "le": 1.3500000000000000e+01
                  }
                ]
              },
              {
                "depth": 5,
                "value": 0.0,
                "norm_class_idx": 0,
                "splits": [
                  {
                    "var": 11,
                    "quality": 8.3991127014160156e+01,
                    "le": 7.3280000686645508e-01
                  }
                ]
              },
              {
                "depth": 6,
                "value": 0.0,
                "norm_class_idx": 0,
                "splits": [
                  {
                    "var": 13,
                    "quality": 3.8619659423828125e+01,
                    "le": 9.5000000000000000e+00
                  }
                ]
              },
              {
                "depth": 7,
                "value": 0.0,
                "norm_class_idx": 0,
                "splits": [
                  {
                    "var": 13,
                    "quality": 2.1014492034912109e+01,
                    "le": 7.5000000000000000e+00
                  }
                ]
              },
              {
                "depth": 8,
                "value": 2.0,
                "norm_class_idx": 2
              },
              {
                "depth": 8,
                "value": 0.0,
                "norm_class_idx": 0,
                "splits": [
                  {
                    "var": 6,
                    "quality": 2.1090909957885742e+01,
                    "le": 1.7981811523437500e+01
                  }
                ]
              },
              {
                "depth": 9,
                "value": 0.0,
                "norm_class_idx": 0,
                "splits": [
                  {
                    "var": 10,
                    "quality": 22.0,
                    "le": 1.6243201494216919e-01
                  }
                ]
              },
              {
                "depth": 10,
                "value": 2.0,
                "norm_class_idx": 2
              },
              {
                "depth": 10,
                "value": 0.0,
                "norm_class_idx": 0
              },
              {
                "depth": 9,
                "value": 2.0,
                "norm_class_idx": 2
              },
              {
                "depth": 7,
                "value": 2.0,
                "norm_class_idx": 2,
                "splits": [
                  {
                    "var": 4,
                    "quality": 2.6095237731933594e+01,
                    "le": 4.8583025932312012e+00
                  }
                ]
              },
              {
                "depth": 8,
                "value": 0.0,
                "norm_class_idx": 0,
                "splits": [
                  {
                    "var": 6,
                    "quality": 1.2345454216003418e+01,
                    "le": 1.8127353191375732e+00
                  }
                ]
              },
              {
                "depth": 9,
                "value": 0.0,
                "norm_class_idx": 0
              },
              {
                "depth": 9,
                "value": 2.0,
                "norm_class_idx": 2,
                "splits": [
                  {
                    "var": 11,
                    "quality": 11.0,
                    "le": 6.8526041507720947e-01
                  }
                ]
              },
              {
                "depth": 10,
                "value": 2.0,
                "norm_class_idx": 2
              },
              {
                "depth": 10,
                "value": 0.0,
                "norm_class_idx": 0
              },
              {
                "depth": 8,
                "value": 2.0,
                "norm_class_idx": 2
              },
              {
                "depth": 6,
                "value": 0.0,
                "norm_class_idx": 0,
                "splits": [
                  {
                    "var": 4,
                    "quality": 5.4688171386718750e+01,
                    "le": 3.7795698642730713e+00
                  }
                ]
              },
              {
                "depth": 7,
                "value": 0.0,
                "norm_class_idx": 0,
                "splits": [
                  {
                    "var": 4,
                    "quality": 1.6181818008422852e+01,
                    "le": 3.6424987316131592e+00
                  }
                ]
              },
              {
                "depth": 8,
                "value": 0.0,
                "norm_class_idx": 0,
                "splits": [
                  {
                    "var": 8,
                    "quality": 11.0,
                    "le": 3.6388915777206421e-01
                  }
                ]
              },
              {
                "depth": 9,
                "value": 1.0,
                "norm_class_idx": 1
              },
              {
                "depth": 9,
                "value": 0.0,
                "norm_class_idx": 0
              },
              {
                "depth": 8,
                "value": 2.0,
                "norm_class_idx": 2
              },
              {
                "depth": 7,
                "value": 0.0,
                "norm_class_idx": 0,
                "splits": [
                  {
                    "var": 6,
                    "quality": 4.9887004852294922e+01,
                    "le": 1.3927644729614258e+01
                  }
                ]
              },
              {
                "depth": 8,
                "value": 0.0,
                "norm_class_idx": 0,
                "splits": [
                  {
                    "var": 10,
                    "quality": 4.9192592620849609e+01,
                    "le": 2.3399582505226135e-01
                  }
                ]
              },
              {
                "depth": 9,
                "value": 0.0,
                "norm_class_idx": 0
              },
              {
                "depth": 9,
                "value": 0.0,
                "norm_class_idx": 0,
                "splits": [
                  {
                    "var": 11,
                    "quality": 4.7547618865966797e+01,
                    "le": 7.5382435321807861e-01
                  }
                ]
              },
              {
                "depth": 10,
                "value": 0.0,
                "norm_class_idx": 0,
                "splits": [
                  {
                    "var": 11,
                    "quality": 1.0199999809265137e+01,
                    "le": 7.4789381027221680e-01
                  }
                ]
              },
              {
                "depth": 11,
                "value": 0.0,
                "norm_class_idx": 0
              },
              {
                "depth": 11,
                "value": 2.0,
                "norm_class_idx": 2
              },
              {
                "depth": 10,
                "value": 0.0,
                "norm_class_idx": 0,
                "splits": [
                  {
                    "var": 9,
                    "quality": 4.0222221374511719e+01,
                    "le": 6.0387718677520752e-01
                  }
                ]
              },
              {
                "depth": 11,
                "value": 0.0,
                "norm_class_idx": 0
              },
              {
                "depth": 11,
                "value": 0.0,
                "norm_class_idx": 0
              },
              {
                "depth": 8,
                "value": 2.0,
                "norm_class_idx": 2
              },
              {
                "depth": 5,
                "value": 2.0,
                "norm_class_idx": 2,
                "splits": [
                  {
                    "var": 12,
                    "quality": 3.5182540893554688e+01,
                    "le": 3.3811971545219421e-01
                  }
                ]
              },
              {
                "depth": 6,
                "value": 2.0,
                "norm_class_idx": 2,
                "splits": [
                  {
                    "var": 4,
                    "quality": 2.6666666030883789e+01,
                    "le": 5.3105754852294922e+00
                  }
                ]
              },
              {
                "depth": 7,
                "value": 2.0,
                "norm_class_idx": 2
              },
              {
                "depth": 7,
                "value": 2.0,
                "norm_class_idx": 2
              },
              {
                "depth": 6,
                "value": 0.0,
                "norm_class_idx": 0,
                "splits": [
                  {
                    "var": 4,
                    "quality": 1.3636363983154297e+01,
                    "le": 4.3916349411010742e+00
                  }
                ]
              },
              {
                "depth": 7,
                "value": 0.0,
                "norm_class_idx": 0
              },
              {
                "depth": 7,
                "value": 2.0,
                "norm_class_idx": 2,
                "splits": [
                  {
                    "var": 10,
                    "quality": 9.2222223281860352e+00,
                    "le": 3.3381098508834839e-01
                  }
                ]
              },
              {
                "depth": 8,
                "value": 0.0,
                "norm_class_idx": 0
              },
              {
                "depth": 8,
                "value": 2.0,
                "norm_class_idx": 2
              },
              {
                "depth": 4,
                "value": 1.0,
                "norm_class_idx": 1
              },
              {
                "depth": 1,
                "value": 0.0,
                "norm_class_idx": 0,
                "splits": [
                  {
                    "var": 11,
                    "quality": 1.5838211059570312e+02,
                    "le": 7.6584815979003906e-01
                  }
                ]
              },
              {
                "depth": 2,
                "value": 0.0,
                "norm_class_idx": 0,
                "splits": [
                  {
                    "var": 10,
                    "quality": 1.3628234863281250e+02,
                    "le": 5.7132732868194580e-01
                  }
                ]
              },
              {
                "depth": 3,
                "value": 0.0,
                "norm_class_idx": 0,
                "splits": [
                  {
                    "var": 3,
                    "quality": 1.3368302917480469e+02,
                    "le": 8.2386474609375000e+00
                  }
                ]
              },
              {
                "depth": 4,
                "value": 0.0,
                "norm_class_idx": 0,
                "splits": [
                  {
                    "var": 0,
                    "quality": 4.8444442749023438e+01,
                    "le": 2.8625000000000000e+01
                  }
                ]
              },
              {
                "depth": 5,
                "value": 0.0,
                "norm_class_idx": 0,
                "splits": [
                  {
                    "var": 7,
                    "quality": 1.7666666030883789e+01,
                    "le": 1.1141440272331238e-01
                  }
                ]
              },
              {
                "depth": 6,
                "value": 0.0,
                "norm_class_idx": 0,
                "splits": [
                  {
                    "var": 13,
                    "quality": 12.0,
                    "le": 13.0
                  }
                ]
              },
              {
                "depth": 7,
                "value": 0.0,
                "norm_class_idx": 0
              },
              {
                "depth": 7,
                "value": 2.0,
                "norm_class_idx": 2
              },
              {
                "depth": 6,
                "value": 2.0,
                "norm_class_idx": 2,
                "splits": [
                  {
                    "var": 3,
                    "quality": 1.0199999809265137e+01,
                    "le": 6.2219724655151367e+00
                  }
                ]
              },
              {
                "depth": 7,
                "value": 0.0,
                "norm_class_idx": 0
              },
              {
                "depth": 7,
                "value": 2.0,
                "norm_class_idx": 2
              },
              {
                "depth": 5,
                "value": 0.0,
                "norm_class_idx": 0,
                "splits": [
                  {
                    "var": 9,
                    "quality": 3.7727272033691406e+01,
                    "le": 1.5282951593399048e+00
                  }
                ]
              },
              {
                "depth": 6,
                "value": 0.0,
                "norm_class_idx": 0,
                "splits": [
                  {
                    "var": 6,
                    "quality": 3.8133335113525391e+01,
                    "le": 4.8625236511230469e+01
                  }
                ]
              },
              {
                "depth": 7,
                "value": 0.0,
                "norm_class_idx": 0,
                "splits": [
                  {
                    "var": 7,
                    "quality": 1.1615385055541992e+01,
                    "le": 1.8904875218868256e-01
                  }
                ]
              },
              {
                "depth": 8,
                "value": 0.0,
                "norm_class_idx": 0,
                "splits": [
                  {
                    "var": 10,
                    "quality": 11.0,
                    "le": 4.2055335640907288e-01
                  }
                ]
              },
              {
                "depth": 9,
                "value": 0.0,
                "norm_class_idx": 0
              },
              {
                "depth": 9,
                "value": 0.0,
                "norm_class_idx": 0
              },
              {
                "depth": 8,
                "value": 2.0,
                "norm_class_idx": 2
              },
              {
                "depth": 7,
                "value": 0.0,
                "norm_class_idx": 0
              },
              {
                "depth": 6,
                "value": 2.0,
                "norm_class_idx": 2
              },
              {
                "depth": 4,
                "value": 0.0,
                "norm_class_idx": 0,
                "splits": [
                  {
                    "var": 0,
                    "quality": 9.1900001525878906e+01,
                    "le": 3.6250000000000000e+01
                  }
                ]
              },
              {
                "depth": 5,
                "value": 2.0,
                "norm_class_idx": 2
              },
              {
                "depth": 5,
                "value": 0.0,
                "norm_class_idx": 0,
                "splits": [
                  {
                    "var": 12,
                    "quality": 9.0203392028808594e+01,
                    "le": 2.6856946945190430e-01
                  }
                ]
              },
              {
                "depth": 6,
                "value": 1.0,
                "norm_class_idx": 1
              },
              {
                "depth": 6,
                "value": 0.0,
                "norm_class_idx": 0,
                "splits": [
                  {
                    "var": 0,
                    "quality": 9.0138275146484375e+01,
                    "le": 1.0187500000000000e+02
                  }
                ]
              },
              {
                "depth": 7,
                "value": 0.0,
                "norm_class_idx": 0,
                "splits": [
                  {
                    "var": 5,
                    "quality": 8.3031448364257812e+01,
                    "le": 1.6406798362731934e-01
                  }
                ]
              },
              {
                "depth": 8,
                "value": 1.0,
                "norm_class_idx": 1
              },
              {
                "depth": 8,
                "value": 0.0,
                "norm_class_idx": 0,
                "splits": [
                  {
                    "var": 11,
                    "quality": 8.2395446777343750e+01,
                    "le": 6.3258987665176392e-01
                  }
                ]
              },
              {
                "depth": 9,
                "value": 0.0,
                "norm_class_idx": 0,
                "splits": [
                  {
                    "var": 3,
                    "quality": 1.5166666984558105e+01,
                    "le": 9.5582618713378906e+00
                  }
                ]
              },
              {
                "depth": 10,
                "value": 0.0,
                "norm_class_idx": 0,
                "splits": [
                  {
                    "var": 6,
                    "quality": 9.1428575515747070e+00,
                    "le": 6.3406959533691406e+01
                  }
                ]
              },
              {
                "depth": 11,
                "value": 2.0,
                "norm_class_idx": 2
              },
              {
                "depth": 11,
                "value": 0.0,
                "norm_class_idx": 0
              },
              {
                "depth": 10,
                "value": 0.0,
                "norm_class_idx": 0
              },
              {
                "depth": 9,
                "value": 0.0,
                "norm_class_idx": 0,
                "splits": [
                  {
                    "var": 1,
                    "quality": 7.2242424011230469e+01,
                    "le": 4.0664886474609375e+01
                  }
                ]
              },
              {
                "depth": 10,
                "value": 0.0,
                "norm_class_idx": 0,
                "splits": [
                  {
                    "var": 12,
                    "quality": 7.2327865600585938e+01,
                    "le": 4.2239528894424438e-01
                  }
                ]
              },
              {
                "depth": 11,
                "value": 0.0,
                "norm_class_idx": 0,
                "splits": [
                  {
                    "var": 12,
                    "quality": 6.6042587280273438e+01,
                    "le": 3.1220343708992004e-01
                  }
                ]
              },
              {
                "depth": 12,
                "value": 2.0,
                "norm_class_idx": 2,
                "splits": [
                  {
                    "var": 12,
                    "quality": 11.0,
                    "le": 2.8758791089057922e-01
                  }
                ]
              },
              {
                "depth": 13,
                "value": 0.0,
                "norm_class_idx": 0
              },
              {
                "depth": 13,
                "value": 2.0,
                "norm_class_idx": 2
              },
              {
                "depth": 12,
                "value": 0.0,
                "norm_class_idx": 0,
                "splits": [
                  {
                    "var": 3,
                    "quality": 6.3046596527099609e+01,
                    "le": 1.3098644256591797e+01
                  }
                ]
              },
              {
                "depth": 13,
                "value": 0.0,
                "norm_class_idx": 0,
                "splits": [
                  {
                    "var": 3,
                    "quality": 5.2695652008056641e+01,
                    "le": 1.1439674377441406e+01
                  }
                ]
              },
              {
                "depth": 14,
                "value": 0.0,
                "norm_class_idx": 0,
                "splits": [
                  {
                    "var": 3,
                    "quality": 3.9900001525878906e+01,
                    "le": 9.3392086029052734e+00
                  }
                ]
              },
              {
                "depth": 15,
                "value": 0.0,
                "norm_class_idx": 0,
                "splits": [
                  {
                    "var": 7,
                    "quality": 17.0,
                    "le": 8.4708884358406067e-02
                  }
                ]
              },
              {
                "depth": 16,
                "value": 0.0,
                "norm_class_idx": 0
              },
              {
                "depth": 16,
                "value": 0.0,
                "norm_class_idx": 0
              },
              {
                "depth": 15,
                "value": 0.0,
                "norm_class_idx": 0,
                "splits": [
                  {
                    "var": 9,
                    "quality": 2.8313793182373047e+01,
                    "le": 6.6985726356506348e-01
                  }
                ]
              },
              {
                "depth": 16,
                "value": 0.0,
                "norm_class_idx": 0,
                "splits": [
                  {
                    "var": 8,
                    "quality": 2.0961038589477539e+01,
                    "le": 5.4467844963073730e-01
                  }
                ]
              },
              {
                "depth": 17,
                "value": 2.0,
                "norm_class_idx": 2
              },
              {
                "depth": 17,
                "value": 0.0,
                "norm_class_idx": 0,
                "splits": [
                  {
                    "var": 4,
                    "quality": 2.0100000381469727e+01,
                    "le": 7.7318468093872070e+00
                  }
                ]
              },
              {
                "depth": 18,
                "value": 0.0,
                "norm_class_idx": 0,
                "splits": [
                  {
                    "var": 8,
                    "quality": 19.0,
                    "le": 7.5737124681472778e-01
                  }
                ]
              },
              {
                "depth": 19,
                "value": 0.0,
                "norm_class_idx": 0
              },
              {
                "depth": 19,
                "value": 0.0,
                "norm_class_idx": 0
              },
              {
                "depth": 18,
                "value": 2.0,
                "norm_class_idx": 2
              },
              {
                "depth": 16,
                "value": 2.0,
                "norm_class_idx": 2,
                "splits": [
                  {
                    "var": 10,
                    "quality": 1.8250000000000000e+01,
                    "le": 3.4014412760734558e-01
                  }
                ]
              },
              {
                "depth": 17,
                "value": 0.0,
                "norm_class_idx": 0
              },
              {
                "depth": 17,
                "value": 2.0,
                "norm_class_idx": 2
              },
              {
                "depth": 14,
                "value": 2.0,
                "norm_class_idx": 2,
                "splits": [
                  {
                    "var": 9,
                    "quality": 1.7777778625488281e+01,
                    "le": 4.7390615940093994e-01
                  }
                ]
              },
              {
                "depth": 15,
                "value": 0.0,
                "norm_class_idx": 0
              },
              {
                "depth": 15,
                "value": 2.0,
                "norm_class_idx": 2,
                "splits": [
                  {
                    "var": 13,
                    "quality": 1.5600000381469727e+01,
                    "le": 7.5000000000000000e+00
                  }
                ]
              },
              {
                "depth": 16,
                "value": 2.0,
                "norm_class_idx": 2
              },
              {
                "depth": 16,
                "value": 2.0,
                "norm_class_idx": 2
              },
              {
                "depth": 13,
                "value": 0.0,
                "norm_class_idx": 0,
                "splits": [
                  {
                    "var": 6,
                    "quality": 1.6399999618530273e+01,
                    "le": 1.4890475463867188e+02
                  }
                ]
              },
              {
                "depth": 14,
                "value": 0.0,
                "norm_class_idx": 0
              },
              {
                "depth": 14,
                "value": 0.0,
                "norm_class_idx": 0
              },
              {
                "depth": 11,
                "value": 2.0,
                "norm_class_idx": 2
              },
              {
                "depth": 10,
                "value": 2.0,
                "norm_class_idx": 2
              },
              {
                "depth": 7,
                "value": 0.0,
                "norm_class_idx": 0,
                "splits": [
                  {
                    "var": 5,
                    "quality": 1.3666666984558105e+01,
                    "le": 3.2827535271644592e-01
                  }
                ]
              },
              {
                "depth": 8,
                "value": 2.0,
                "norm_class_idx": 2
              },
              {
                "depth": 8,
                "value": 0.0,
                "norm_class_idx": 0
              },
              {
                "depth": 3,
                "value": 2.0,
                "norm_class_idx": 2
              },
              {
                "depth": 2,
                "value": 2.0,
                "norm_class_idx": 2,
                "splits": [
                  {
                    "var": 2,
                    "quality": 3.1254545211791992e+01,
                    "le": 7.8606510162353516e-01
                  }
                ]
              },
              {
                "depth": 3,
                "value": 2.0,
                "norm_class_idx": 2,
                "splits": [
                  {
                    "var": 12,
                    "quality": 3.2864864349365234e+01,
                    "le": 3.4490039944648743e-01
                  }
                ]
              },
              {
                "depth": 4,
                "value": 1.0,
                "norm_class_idx": 1
              },
              {
                "depth": 4,
                "value": 2.0,
                "norm_class_idx": 2,
                "splits": [
                  {
                    "var": 9,
                    "quality": 3.1500000000000000e+01,
                    "le": 2.7724483609199524e-01
                  }
                ]
              },
              {
                "depth": 5,
                "value": 0.0,
                "norm_class_idx": 0
              },
              {
                "depth": 5,
                "value": 2.0,
                "norm_class_idx": 2,
                "splits": [
                  {
                    "var": 1,
                    "quality": 3.1125000000000000e+01,
                    "le": 3.8960781097412109e+01
                  }
                ]
              },
              {
                "depth": 6,
                "value": 2.0,
                "norm_class_idx": 2
              },
              {
                "depth": 6,
                "value": 2.0,
                "norm_class_idx": 2,
                "splits": [
                  {
                    "var": 2,
                    "quality": 16.0,
                    "le": 6.2074851989746094e-01
                  }
                ]
              },
              {
                "depth": 7,
                "value": 2.0,
                "norm_class_idx": 2
              },
              {
                "depth": 7,
                "value": 0.0,
                "norm_class_idx": 0
              },
              {
                "depth": 3,
                "value": 0.0,
                "norm_class_idx": 0
              }
            ]
          },
          {
            "nodes": [
              {
                "depth": 0,
                "value": 0.0,
                "norm_class_idx": 0,
                "splits": [
                  {
                    "var": 12,
                    "quality": 4.1194659423828125e+02,
                    "le": 2.5751817226409912e-01
                  }
                ]
              },
              {
                "depth": 1,
                "value": 1.0,
                "norm_class_idx": 1,
                "splits": [
                  {
                    "var": 2,
                    "quality": 2.0674934387207031e+02,
                    "le": 7.8915286064147949e-01
                  }
                ]
              },
              {
                "depth": 2,
                "value": 1.0,
                "norm_class_idx": 1,
                "splits": [
                  {
                    "var": 8,
                    "quality": 1.6975384521484375e+02,
                    "le": 7.9636216163635254e-02
                  }
                ]
              },
              {
                "depth": 3,
                "value": 2.0,
                "norm_class_idx": 2
              },
              {
                "depth": 3,
                "value": 1.0,
                "norm_class_idx": 1,
                "splits": [
                  {
                    "var": 0,
                    "quality": 1.6983157348632812e+02,
                    "le": 1.6817499160766602e+01
                  }
                ]
              },
              {
                "depth": 4,
                "value": 0.0,
                "norm_class_idx": 0
              },
              {
                "depth": 4,
                "value": 1.0,
                "norm_class_idx": 1,
                "splits": [
                  {
                    "var": 7,
                    "quality": 1.6884945678710938e+02,
                    "le": 3.0671733617782593e-01
                  }
                ]
              },
              {
                "depth": 5,
                "value": 1.0,
                "norm_class_idx": 1,
                "splits": [
                  {
                    "var": 4,
                    "quality": 1.6936581420898438e+02,
                    "le": 5.4351158142089844e+00
                  }
                ]
              },
              {
                "depth": 6,
                "value": 1.0,
                "norm_class_idx": 1,
                "splits": [
                  {
                    "var": 13,
                    "quality": 1.6739999389648438e+02,
                    "le": 7.5000000000000000e+00
                  }
                ]
              },
              {
                "depth": 7,
                "value": 1.0,
                "norm_class_idx": 1
              },
              {
                "depth": 7,
                "value": 2.0,
                "norm_class_idx": 2
              },
              {
                "depth": 6,
                "value": 1.0,
                "norm_class_idx": 1,
                "splits": [
                  {
                    "var": 13,
                    "quality": 14.0,
                    "le": 6.5000000000000000e+00
                  }
                ]
              },
              {
                "depth": 7,
                "value": 1.0,
                "norm_class_idx": 1
              },
              {
                "depth": 7,
                "value": 0.0,
                "norm_class_idx": 0
              },
              {
                "depth": 5,
                "value": 1.0,
                "norm_class_idx": 1
              },
              {
                "depth": 2,
                "value": 1.0,
                "norm_class_idx": 1,
                "splits": [
                  {
                    "var": 8,
                    "quality": 5.3823482513427734e+01,
                    "le": 2.8496587276458740e-01
                  }
                ]
              },
              {
                "depth": 3,
                "value": 1.0,
                "norm_class_idx": 1,
                "splits": [
                  {
                    "var": 7,
                    "quality": 3.1125000000000000e+01,
                    "le": 4.0625467896461487e-02
                  }
                ]
              },
              {
                "depth": 4,
                "value": 1.0,
                "norm_class_idx": 1,
                "splits": [
                  {
                    "var": 13,
                    "quality": 1.4166666984558105e+01,
                    "le": 7.0
                  }
                ]
              },
              {
                "depth": 5,
                "value": 1.0,
                "norm_class_idx": 1,
                "splits": [
                  {
                    "var": 5,
                    "quality": 12.0,
                    "le": 4.4004008173942566e-02
                  }
                ]
              },
              {
                "depth": 6,
                "value": 2.0,
                "norm_class_idx": 2
              },
              {
                "depth": 6,
                "value": 1.0,
                "norm_class_idx": 1
              },
              {
                "depth": 5,
                "value": 2.0,
                "norm_class_idx": 2
              },
              {
                "depth": 4,
                "value": 1.0,
                "norm_class_idx": 1
              },
              {
                "depth": 3,
                "value": 2.0,
                "norm_class_idx": 2,
                "splits": [
                  {
                    "var": 12,
                    "quality": 3.0482759475708008e+01,
                    "le": 1.7887045443058014e-01
                  }
                ]
              },
              {
                "depth": 4,
                "value": 1.0,
                "norm_class_idx": 1
              },
              {
                "depth": 4,
                "value": 2.0,
                "norm_class_idx": 2,
                "splits": [
                  {
                    "var": 8,
                    "quality": 2.9884614944458008e+01,
                    "le": 3.1005358695983887e-01
                  }
                ]
              },
              {
                "depth": 5,
                "value": 0.0,
                "norm_class_idx": 0
              },
              {
                "depth": 5,
                "value": 2.0,
                "norm_class_idx": 2,
                "splits": [
                  {
                    "var": 6,
                    "quality": 2.9191490173339844e+01,
                    "le": 1.4594228744506836e+01
                  }
                ]
              },
              {
                "depth": 6,
                "value": 2.0,
                "norm_class_idx": 2,
                "splits": [
                  {
                    "var": 12,
                    "quality": 2.8711538314819336e+01,
                    "le": 2.4455088376998901e-01
                  }
                ]
              },
              {
                "depth": 7,
                "value": 2.0,
                "norm_class_idx": 2,
                "splits": [
                  {
                    "var": 0,
                    "quality": 2.8647058486938477e+01,
                    "le": 2.0421249389648438e+01
                  }
                ]
              },
              {
                "depth": 8,
                "value": 2.0,
                "norm_class_idx": 2,
                "splits": [
                  {
                    "var": 13,
                    "quality": 1.1461538314819336e+01,
                    "le": 5.5000000000000000e+00
                  }
                ]
              },
              {
                "depth": 9,
                "value": 1.0,
                "norm_class_idx": 1
              },
              {
                "depth": 9,
                "value": 2.0,
                "norm_class_idx": 2,
                "splits": [
                  {
                    "var": 10,
                    "quality": 1.1399999618530273e+01,
                    "le": 1.9532883167266846e-01
                  }
                ]
              },
              {
                "depth": 10,
                "value": 2.0,
                "norm_class_idx": 2
              },
              {
                "depth": 10,
                "value": 0.0,
                "norm_class_idx": 0
              },
              {
                "depth": 8,
                "value": 2.0,
                "norm_class_idx": 2
              },
              {
                "depth": 7,
                "value": 1.0,
                "norm_class_idx": 1
              },
              {
                "depth": 6,
                "value": 1.0,
                "norm_class_idx": 1
              },
              {
                "depth": 1,
                "value": 0.0,
                "norm_class_idx": 0,
                "splits": [
                  {
                    "var": 13,
                    "quality": 2.4760440063476562e+02,
                    "le": 8.5000000000000000e+00
                  }
                ]
              },
              {
                "depth": 2,
                "value": 0.0,
                "norm_class_idx": 0,
                "splits": [
                  {
                    "var": 11,
                    "quality": 1.0266363525390625e+02,
                    "le": 7.3701524734497070e-01
                  }
                ]
              },
              {
                "depth": 3,
                "value": 0.0,
                "norm_class_idx": 0,
                "splits": [
                  {
                    "var": 8,
                    "quality": 7.4232322692871094e+01,
                    "le": 2.1242766082286835e-01
                  }
                ]
              },
              {
                "depth": 4,
                "value": 1.0,
                "norm_class_idx": 1
              },
              {
                "depth": 4,
                "value": 0.0,
                "norm_class_idx": 0,
                "splits": [
                  {
                    "var": 8,
                    "quality": 7.4527656555175781e+01,
                    "le": 1.5291600227355957e+00
                  }
                ]
              },
              {
                "depth": 5,
                "value": 0.0,
                "norm_class_idx": 0,
                "splits": [
                  {
                    "var": 13,
                    "quality": 7.4630432128906250e+01,
                    "le": 3.5000000000000000e+00
                  }
                ]
              },
              {
                "depth": 6,
                "value": 1.0,
                "norm_class_idx": 1
              },
              {
                "depth": 6,
                "value": 0.0,
                "norm_class_idx": 0,
                "splits": [
                  {
                    "var": 4,
                    "quality": 7.3824867248535156e+01,
                    "le": 7.6670618057250977e+00
                  }
                ]
              },
              {
                "depth": 7,
                "value": 0.0,
                "norm_class_idx": 0,
                "splits": [
                  {
                    "var": 9,
                    "quality": 3.9345237731933594e+01,
                    "le": 6.0002899169921875e-01
                  }
                ]
              },
              {
                "depth": 8,
                "value": 0.0,
                "norm_class_idx": 0,
                "splits": [
                  {
                    "var": 0,
                    "quality": 32.0,
                    "le": 6.1625000000000000e+01
                  }
                ]
              },
              {
                "depth": 9,
                "value": 0.0,
                "norm_class_idx": 0
              },
              {
                "depth": 9,
                "value": 2.0,
                "norm_class_idx": 2
              },
              {
                "depth": 8,
                "value": 0.0,
                "norm_class_idx": 0,
                "splits": [
                  {
                    "var": 0,
                    "quality": 1.9142856597900391e+01,
                    "le": 4.8250000000000000e+01
                  }
                ]
              },
              {
                "depth": 9,
                "value": 0.0,
                "norm_class_idx": 0,
                "splits": [
                  {
                    "var": 3,
                    "quality": 1.2399999618530273e+01,
                    "le": 8.9844417572021484e+00
                  }
                ]
              },
              {
                "depth": 10,
                "value": 0.0,
                "norm_class_idx": 0
              },
              {
                "depth": 10,
                "value": 0.0,
                "norm_class_idx": 0
              },
              {
                "depth": 9,
                "value": 2.0,
                "norm_class_idx": 2
              },
              {
                "depth": 7,
                "value": 0.0,
                "norm_class_idx": 0,
                "splits": [
                  {
                    "var": 10,
                    "quality": 3.7333332061767578e+01,
                    "le": 3.3190757036209106e-01
                  }
                ]
              },
              {
                "depth": 8,
                "value": 0.0,
                "norm_class_idx": 0
              },
              {
                "depth": 8,
                "value": 0.0,
                "norm_class_idx": 0
              },
              {
                "depth": 5,
                "value": 2.0,
                "norm_class_idx": 2
              },
              {
                "depth": 3,
                "value": 1.0,
                "norm_class_idx": 1,
                "splits": [
                  {
                    "var": 9,
                    "quality": 4.7306201934814453e+01,
                    "le": 3.9825052022933960e-01
                  }
                ]
              },
              {
                "depth": 4,
                "value": 1.0,
                "norm_class_idx": 1,
                "splits": [
                  {
                    "var": 12,
                    "quality": 3.4057144165039062e+01,
                    "le": 2.6232361793518066e-01
                  }
                ]
              },
              {
                "depth": 5,
                "value": 0.0,
                "norm_class_idx": 0
              },
              {
                "depth": 5,
                "value": 1.0,
                "norm_class_idx": 1,
                "splits": [
                  {
                    "var": 3,
                    "quality": 35.0,
                    "le": 7.4291844367980957e+00
                  }
                ]
              },
              {
                "depth": 6,
                "value": 2.0,
                "norm_class_idx": 2
              },
              {
                "depth": 6,
                "value": 1.0,
                "norm_class_idx": 1
              },
              {
                "depth": 4,
                "value": 0.0,
                "norm_class_idx": 0,
                "splits": [
                  {
                    "var": 5,
                    "quality": 2.4878787994384766e+01,
                    "le": 2.5011539459228516e-01
                  }
                ]
              },
              {
                "depth": 5,
                "value": 1.0,
                "norm_class_idx": 1
              },
              {
                "depth": 5,
                "value": 0.0,
                "norm_class_idx": 0,
                "splits": [
                  {
                    "var": 11,
                    "quality": 2.0479999542236328e+01,
                    "le": 8.2069581747055054e-01
                  }
                ]
              },
              {
                "depth": 6,
                "value": 0.0,
                "norm_class_idx": 0,
                "splits": [
                  {
                    "var": 4,
                    "quality": 1.7791666030883789e+01,
                    "le": 6.8414001464843750e+00
                  }
                ]
              },
              {
                "depth": 7,
                "value": 0.0,
                "norm_class_idx": 0,
                "splits": [
                  {
                    "var": 12,
                    "quality": 16.0,
                    "le": 3.6795604228973389e-01
                  }
                ]
              },
              {
                "depth": 8,
                "value": 0.0,
                "norm_class_idx": 0
              },
              {
                "depth": 8,
                "value": 2.0,
                "norm_class_idx": 2
              },
              {
                "depth": 7,
                "value": 0.0,
                "norm_class_idx": 0
              },
              {
                "depth": 6,
                "value": 2.0,
                "norm_class_idx": 2
              },
              {
                "depth": 2,
                "value": 0.0,
                "norm_class_idx": 0,
                "splits": [
                  {
                    "var": 2,
                    "quality": 1.7614390563964844e+02,
                    "le": 9.1368424892425537e-01
                  }
                ]
              },
              {
                "depth": 3,
                "value": 2.0,
                "norm_class_idx": 2,
                "splits": [
                  {
                    "var": 1,
                    "quality": 1.3600300598144531e+02,
                    "le": 2.1686237335205078e+01
                  }
                ]
              },
              {
                "depth": 4,
                "value": 2.0,
                "norm_class_idx": 2,
                "splits": [
                  {
                    "var": 0,
                    "quality": 3.4627452850341797e+01,
                    "le": 1.1381250381469727e+01
                  }
                ]
              },
              {
                "depth": 5,
                "value": 0.0,
                "norm_class_idx": 0
              },
              {
                "depth": 5,
                "value": 2.0,
                "norm_class_idx": 2,
                "splits": [
                  {
                    "var": 3,
                    "quality": 3.3755317687988281e+01,
                    "le": 8.4830131530761719e+00
                  }
                ]
              },
              {
                "depth": 6,
                "value": 2.0,
                "norm_class_idx": 2,
                "splits": [
                  {
                    "var": 10,
                    "quality": 3.3844444274902344e+01,
                    "le": 4.6080544590950012e-01
                  }
                ]
              },
              {
                "depth": 7,
                "value": 2.0,
                "norm_class_idx": 2,
                "splits": [
                  {
                    "var": 4,
                    "quality": 3.5780750274658203e+01,
                    "le": 3.7984559535980225e+00
                  }
                ]
              },
              {
                "depth": 8,
                "value": 0.0,
                "norm_class_idx": 0,
                "splits": [
                  {
                    "var": 11,
                    "quality": 9.3333330154418945e+00,
                    "le": 7.5944459438323975e-01
                  }
                ]
              },
              {
                "depth": 9,
                "value": 2.0,
                "norm_class_idx": 2
              },
              {
                "depth": 9,
                "value": 0.0,
                "norm_class_idx": 0
              },
              {
                "depth": 8,
                "value": 2.0,
                "norm_class_idx": 2,
                "splits": [
                  {
                    "var": 1,
                    "quality": 3.0731182098388672e+01,
                    "le": 1.6938955307006836e+01
                  }
                ]
              },
              {
                "depth": 9,
                "value": 2.0,
                "norm_class_idx": 2
              },
              {
                "depth": 9,
                "value": 2.0,
                "norm_class_idx": 2,
                "splits": [
                  {
                    "var": 9,
                    "quality": 2.9222221374511719e+01,
                    "le": 5.8457756042480469e-01
                  }
                ]
              },
              {
                "depth": 10,
                "value": 2.0,
                "norm_class_idx": 2
              },
              {
                "depth": 10,
                "value": 2.0,
                "norm_class_idx": 2
              },
              {
                "depth": 7,
                "value": 0.0,
                "norm_class_idx": 0
              },
              {
                "depth": 6,
                "value": 0.0,
                "norm_class_idx": 0
              },
              {
                "depth": 4,
                "value": 2.0,
                "norm_class_idx": 2,
                "splits": [
                  {
                    "var": 10,
                    "quality": 1.1613631439208984e+02,
                    "le": 2.8995245695114136e-01
                  }
                ]
              },
              {
                "depth": 5,
                "value": 0.0,
                "norm_class_idx": 0,
                "splits": [
                  {
                    "var": 9,
                    "quality": 2.6275861740112305e+01,
                    "le": 2.1053093671798706e-01
                  }
                ]
              },
              {
                "depth": 6,
                "value": 2.0,
                "norm_class_idx": 2
              },
              {
                "depth": 6,
                "value": 0.0,
                "norm_class_idx": 0,
                "splits": [
                  {
                    "var": 8,
                    "quality": 2.5888889312744141e+01,
                    "le": 6.3440561294555664e-01
                  }
                ]
              },
              {
                "depth": 7,
                "value": 0.0,
                "norm_class_idx": 0
              },
              {
                "depth": 7,
                "value": 0.0,
                "norm_class_idx": 0
              },
              {
                "depth": 5,
                "value": 2.0,
                "norm_class_idx": 2,
                "splits": [
                  {
                    "var": 9,
                    "quality": 9.6389991760253906e+01,
                    "le": 4.1934132575988770e-01
                  }
                ]
              },
              {
                "depth": 6,
                "value": 2.0,
                "norm_class_idx": 2,
                "splits": [
                  {
                    "var": 8,
                    "quality": 3.0084705352783203e+01,
                    "le": 5.1755666732788086e-01
                  }
                ]
              },
              {
                "depth": 7,
                "value": 2.0,
                "norm_class_idx": 2,
                "splits": [
                  {
                    "var": 5,
                    "quality": 2.3666666030883789e+01,
                    "le": 3.1962776184082031e-01
                  }
                ]
              },
              {
                "depth": 8,
                "value": 2.0,
                "norm_class_idx": 2
              },
              {
                "depth": 8,
                "value": 0.0,
                "norm_class_idx": 0
              },
              {
                "depth": 7,
                "value": 2.0,
                "norm_class_idx": 2,
                "splits": [
                  {
                    "var": 12,
                    "quality": 1.0485713958740234e+01,
                    "le": 3.4083074331283569e-01
                  }
                ]
              },
              {
                "depth": 8,
                "value": 0.0,
                "norm_class_idx": 0
              },
              {
                "depth": 8,
                "value": 2.0,
                "norm_class_idx": 2
              },
              {
                "depth": 6,
                "value": 2.0,
                "norm_class_idx": 2,
                "splits": [
                  {
                    "var": 12,
                    "quality": 7.5351310729980469e+01,
                    "le": 3.7840241193771362e-01
                  }
                ]
              },
              {
                "depth": 7,
                "value": 0.0,
                "norm_class_idx": 0,
                "splits": [
                  {
                    "var": 12,
                    "quality": 5.2228572845458984e+01,
                    "le": 3.1220343708992004e-01
                  }
                ]
              },
              {
                "depth": 8,
                "value": 2.0,
                "norm_class_idx": 2
              },
              {
                "depth": 8,
                "value": 0.0,
                "norm_class_idx": 0,
                "splits": [
                  {
                    "var": 8,
                    "quality": 50.0,
                    "le": 7.2808605432510376e-01
                  }
                ]
              },
              {
                "depth": 9,
                "value": 0.0,
                "norm_class_idx": 0,
                "splits": [
                  {
                    "var": 7,
                    "quality": 2.9062500000000000e+01,
                    "le": 8.9011177420616150e-02
                  }
                ]
              },
              {
                "depth": 10,
                "value": 2.0,
                "norm_class_idx": 2
              },
              {
                "depth": 10,
                "value": 0.0,
                "norm_class_idx": 0,
                "splits": [
                  {
                    "var": 1,
                    "quality": 2.7200000762939453e+01,
                    "le": 2.8884679794311523e+01
                  }
                ]
              },
              {
                "depth": 11,
                "value": 0.0,
                "norm_class_idx": 0
              },
              {
                "depth": 11,
                "value": 0.0,
                "norm_class_idx": 0,
                "splits": [
                  {
                    "var": 7,
                    "quality": 1.3153845787048340e+01,
                    "le": 1.2536160647869110e-01
                  }
                ]
              },
              {
                "depth": 12,
                "value": 0.0,
                "norm_class_idx": 0,
                "splits": [
                  {
                    "var": 13,
                    "quality": 12.0,
                    "le": 9.5000000000000000e+00
                  }
                ]
              },
              {
                "depth": 13,
                "value": 0.0,
                "norm_class_idx": 0
              },
              {
                "depth": 13,
                "value": 0.0,
                "norm_class_idx": 0
              },
              {
                "depth": 12,
                "value": 2.0,
                "norm_class_idx": 2
              },
              {
                "depth": 9,
                "value": 0.0,
                "norm_class_idx": 0,
                "splits": [
                  {
                    "var": 1,
                    "quality": 2.7350427627563477e+01,
                    "le": 2.8319828033447266e+01
                  }
                ]
              },
              {
                "depth": 10,
                "value": 2.0,
                "norm_class_idx": 2
              },
              {
                "depth": 10,
                "value": 0.0,
                "norm_class_idx": 0,
                "splits": [
                  {
                    "var": 11,
                    "quality": 2.5060606002807617e+01,
                    "le": 7.5220787525177002e-01
                  }
                ]
              },
              {
                "depth": 11,
                "value": 0.0,
                "norm_class_idx": 0,
                "splits": [
                  {
                    "var": 2,
                    "quality": 2.2090909957885742e+01,
                    "le": 7.2510659694671631e-01
                  }
                ]
              },
              {
                "depth": 12,
                "value": 0.0,
                "norm_class_idx": 0
              },
              {
                "depth": 12,
                "value": 0.0,
                "norm_class_idx": 0,
                "splits": [
                  {
                    "var": 6,
                    "quality": 1.2526315689086914e+01,
                    "le": 9.5221397399902344e+01
                  }
                ]
              },
              {
                "depth": 13,
                "value": 0.0,
                "norm_class_idx": 0
              },
              {
                "depth": 13,
                "value": 2.0,
                "norm_class_idx": 2,
                "splits": [
                  {
                    "var": 12,
                    "quality": 1.4384614944458008e+01,
                    "le": 3.6384132504463196e-01
                  }
                ]
              },
              {
                "depth": 14,
                "value": 2.0,
                "norm_class_idx": 2,
                "splits": [
                  {
                    "var": 0,
                    "quality": 9.8666667938232422e+00,
                    "le": 7.5875000000000000e+01
                  }
                ]
              },
              {
                "depth": 15,
                "value": 2.0,
                "norm_class_idx": 2
              },
              {
                "depth": 15,
                "value": 0.0,
                "norm_class_idx": 0
              },
              {
                "depth": 14,
                "value": 0.0,
                "norm_class_idx": 0
              },
              {
                "depth": 11,
                "value": 2.0,
                "norm_class_idx": 2
              },
              {
                "depth": 7,
                "value": 2.0,
                "norm_class_idx": 2,
                "splits": [
                  {
                    "var": 9,
                    "quality": 3.2894737243652344e+01,
                    "le": 4.7029152512550354e-01
                  }
                ]
              },
              {
                "depth": 8,
                "value": 0.0,
                "norm_class_idx": 0
              },
              {
                "depth": 8,
                "value": 2.0,
                "norm_class_idx": 2,
                "splits": [
                  {
                    "var": 5,
                    "quality": 3.0235294342041016e+01,
                    "le": 3.5016077756881714e-01
                  }
                ]
              },
              {
                "depth": 9,
                "value": 2.0,
                "norm_class_idx": 2
              },
              {
                "depth": 9,
                "value": 2.0,
                "norm_class_idx": 2,
                "splits": [
                  {
                    "var": 4,
                    "quality": 1.2285714149475098e+01,
                    "le": 9.7627229690551758e+00
                  }
                ]
              },
              {
                "depth": 10,
                "value": 2.0,
                "norm_class_idx": 2,
                "splits": [
                  {
                    "var": 2,
                    "quality": 11.0,
                    "le": 8.0254161357879639e-01
                  }
                ]
              },
              {
                "depth": 11,
                "value": 2.0,
                "norm_class_idx": 2
              },
              {
                "depth": 11,
                "value": 0.0,
                "norm_class_idx": 0
              },
              {
                "depth": 10,
                "value": 0.0,
                "norm_class_idx": 0
              },
              {
                "depth": 3,
                "value": 0.0,
                "norm_class_idx": 0,
                "splits": [
                  {
                    "var": 6,
                    "quality": 5.0137931823730469e+01,
                    "le": 6.2653228759765625e+01
                  }
                ]
              },
              {
                "depth": 4,
                "value": 0.0,
                "norm_class_idx": 0,
                "splits": [
                  {
                    "var": 3,
                    "quality": 3.5224491119384766e+01,
                    "le": 7.9870500564575195e+00
                  }
                ]
              },
              {
                "depth": 5,
                "value": 0.0,
                "norm_class_idx": 0,
                "splits": [
                  {
                    "var": 6,
                    "quality": 3.1990430831909180e+01,
                    "le": 1.6804995536804199e+00
                  }
                ]
              },
              {
                "depth": 6,
                "value": 2.0,
                "norm_class_idx": 2,
                "splits": [
                  {
                    "var": 12,
                    "quality": 11.0,
                    "le": 2.7198266983032227e-01
                  }
                ]
              },
              {
                "depth": 7,
                "value": 0.0,
                "norm_class_idx": 0
              },
              {
                "depth": 7,
                "value": 2.0,
                "norm_class_idx": 2
              },
              {
                "depth": 6,
                "value": 0.0,
                "norm_class_idx": 0,
                "splits": [
                  {
                    "var": 9,
                    "quality": 2.6722221374511719e+01,
                    "le": 7.5350069999694824e-01
                  }
                ]
              },
              {
                "depth": 7,
                "value": 0.0,
                "norm_class_idx": 0,
                "splits": [
                  {
                    "var": 5,
                    "quality": 2.8980644226074219e+01,
                    "le": 4.2796981334686279e-01
                  }
                ]
              },
              {
                "depth": 8,
                "value": 0.0,
                "norm_class_idx": 0,
                "splits": [
                  {
                    "var": 8,
                    "quality": 2.7266666412353516e+01,
                    "le": 2.6722589135169983e-01
                  }
                ]
              },
              {
                "depth": 9,
                "value": 2.0,
                "norm_class_idx": 2
              },
              {
                "depth": 9,
                "value": 0.0,
                "norm_class_idx": 0,
                "splits": [
                  {
                    "var": 10,
                    "quality": 2.6533332824707031e+01,
                    "le": 2.9461601376533508e-01
                  }
                ]
              },
              {
                "depth": 10,
                "value": 0.0,
                "norm_class_idx": 0
              },
              {
                "depth": 10,
                "value": 0.0,
                "norm_class_idx": 0,
                "splits": [
                  {
                    "var": 3,
                    "quality": 1.3142857551574707e+01,
                    "le": 5.2193894386291504e+00
                  }
                ]
              },
              {
                "depth": 11,
                "value": 2.0,
                "norm_class_idx": 2
              },
              {
                "depth": 11,
                "value": 0.0,
                "norm_class_idx": 0,
                "splits": [
                  {
                    "var": 10,
                    "quality": 14.0,
                    "le": 3.1962645053863525e-01
                  }
                ]
              },
              {
                "depth": 12,
                "value": 2.0,
                "norm_class_idx": 2
              },
              {
                "depth": 12,
                "value": 0.0,
                "norm_class_idx": 0
              },
              {
                "depth": 8,
                "value": 2.0,
                "norm_class_idx": 2
              },
              {
                "depth": 7,
                "value": 2.0,
                "norm_class_idx": 2
              },
              {
                "depth": 5,
                "value": 2.0,
                "norm_class_idx": 2
              },
              {
                "depth": 4,
                "value": 0.0,
                "norm_class_idx": 0
              }
            ]
          },
          {
            "nodes": [
              {
                "depth": 0,
                "value": 2.0,
                "norm_class_idx": 2,
                "splits": [
                  {
                    "var": 10,
                    "quality": 3.5725866699218750e+02,
                    "le": 2.3448574542999268e-01
                  }
                ]
              },
              {
                "depth": 1,
                "value": 1.0,
                "norm_class_idx": 1,
                "splits": [
                  {
                    "var": 3,
                    "quality": 1.7343830871582031e+02,
                    "le": 8.0382404327392578e+00
                  }
                ]
              },
              {
                "depth": 2,
                "value": 1.0,
                "norm_class_idx": 1,
                "splits": [
                  {
                    "var": 5,
                    "quality": 6.1138210296630859e+01,
                    "le": 1.5268029272556305e-01
                  }
                ]
              },
              {
                "depth": 3,
                "value": 1.0,
                "norm_class_idx": 1,
                "splits": [
                  {
                    "var": 13,
                    "quality": 4.0055557250976562e+01,
                    "le": 8.0
                  }
                ]
              },
              {
                "depth": 4,
                "value": 1.0,
                "norm_class_idx": 1,
                "splits": [
                  {
                    "var": 6,
                    "quality": 36.0,
                    "le": 4.6644872426986694e-01
                  }
                ]
              },
              {
                "depth": 5,
                "value": 2.0,
                "norm_class_idx": 2
              },
              {
                "depth": 5,
                "value": 1.0,
                "norm_class_idx": 1
              },
              {
                "depth": 4,
                "value": 2.0,
                "norm_class_idx": 2
              },
              {
                "depth": 3,
                "value": 2.0,
                "norm_class_idx": 2,
                "splits": [
                  {
                    "var": 7,
                    "quality": 4.0562202453613281e+01,
                    "le": 1.1516922712326050e-01
                  }
                ]
              },
              {
                "depth": 4,
                "value": 0.0,
                "norm_class_idx": 0,
                "splits": [
                  {
                    "var": 5,
                    "quality": 2.4285715103149414e+01,
                    "le": 2.3122051358222961e-01
                  }
                ]
              },
              {
                "depth": 5,
                "value": 0.0,
                "norm_class_idx": 0,
                "splits": [
                  {
                    "var": 11,
                    "quality": 1.1588234901428223e+01,
                    "le": 8.1350910663604736e-01
                  }
                ]
              },
              {
                "depth": 6,
                "value": 0.0,
                "norm_class_idx": 0,
                "splits": [
                  {
                    "var": 9,
                    "quality": 1.1166666984558105e+01,
                    "le": 1.6744327545166016e-01
                  }
                ]
              },
              {
                "depth": 7,
                "value": 2.0,
                "norm_class_idx": 2
              },
              {
                "depth": 7,
                "value": 0.0,
                "norm_class_idx": 0,
                "splits": [
                  {
                    "var": 9,
                    "quality": 7.8000001907348633e+00,
                    "le": 2.9128560423851013e-01
                  }
                ]
              },
              {
                "depth": 8,
                "value": 0.0,
                "norm_class_idx": 0
              },
              {
                "depth": 8,
                "value": 1.0,
                "norm_class_idx": 1
              },
              {
                "depth": 6,
                "value": 1.0,
                "norm_class_idx": 1
              },
              {
                "depth": 5,
                "value": 0.0,
                "norm_class_idx": 0
              },
              {
                "depth": 4,
                "value": 2.0,
                "norm_class_idx": 2,
                "splits": [
                  {
                    "var": 0,
                    "quality": 2.6123809814453125e+01,
                    "le": 2.5226249694824219e+01
                  }
                ]
              },
              {
                "depth": 5,
                "value": 2.0,
                "norm_class_idx": 2,
                "splits": [
                  {
                    "var": 13,
                    "quality": 2.2613636016845703e+01,
                    "le": 6.5000000000000000e+00
                  }
                ]
              },
              {
                "depth": 6,
                "value": 2.0,
                "norm_class_idx": 2
              },
              {
                "depth": 6,
                "value": 2.0,
                "norm_class_idx": 2,
                "splits": [
                  {
                    "var": 9,
                    "quality": 1.9600000381469727e+01,
                    "le": 5.0737810134887695e-01
                  }
                ]
              },
              {
                "depth": 7,
                "value": 2.0,
                "norm_class_idx": 2
              },
              {
                "depth": 7,
                "value": 2.0,
                "norm_class_idx": 2
              },
              {
                "depth": 5,
                "value": 1.0,
                "norm_class_idx": 1,
                "splits": [
                  {
                    "var": 1,
                    "quality": 7.8181819915771484e+00,
                    "le": 2.1235128402709961e+01
                  }
                ]
              },
              {
                "depth": 6,
                "value": 1.0,
                "norm_class_idx": 1,
                "splits": [
                  {
                    "var": 12,
                    "quality": 6.6666665077209473e+00,
                    "le": 2.6786869764328003e-01
                  }
                ]
              },
              {
                "depth": 7,
                "value": 1.0,
                "norm_class_idx": 1
              },
              {
                "depth": 7,
                "value": 2.0,
                "norm_class_idx": 2
              },
              {
                "depth": 6,
                "value": 0.0,
                "norm_class_idx": 0
              },
              {
                "depth": 2,
                "value": 1.0,
                "norm_class_idx": 1,
                "splits": [
                  {
                    "var": 8,
                    "quality": 1.3770883178710938e+02,
                    "le": 6.7580974102020264e-01
                  }
                ]
              },
              {
                "depth": 3,
                "value": 1.0,
                "norm_class_idx": 1,
                "splits": [
                  {
                    "var": 8,
                    "quality": 121.0,
                    "le": 7.7918753027915955e-02
                  }
                ]
              },
              {
                "depth": 4,
                "value": 2.0,
                "norm_class_idx": 2
              },
              {
                "depth": 4,
                "value": 1.0,
                "norm_class_idx": 1
              },
              {
                "depth": 3,
                "value": 1.0,
                "norm_class_idx": 1,
                "splits": [
                  {
                    "var": 13,
                    "quality": 2.9177143096923828e+01,
                    "le": 6.5000000000000000e+00
                  }
                ]
              },
              {
                "depth": 4,
                "value": 1.0,
                "norm_class_idx": 1,
                "splits": [
                  {
                    "var": 7,
                    "quality": 25.0,
                    "le": 1.4309161901473999e-01
                  }
                ]
              },
              {
                "depth": 5,
                "value": 2.0,
                "norm_class_idx": 2
              },
              {
                "depth": 5,
                "value": 1.0,
                "norm_class_idx": 1
              },
              {
                "depth": 4,
                "value": 2.0,
                "norm_class_idx": 2,
                "splits": [
                  {
                    "var": 12,
                    "quality": 1.2181818008422852e+01,
                    "le": 2.5527575612068176e-01
                  }
                ]
              },
              {
                "depth": 5,
                "value": 2.0,
                "norm_class_idx": 2,
                "splits": [
                  {
                    "var": 13,
                    "quality": 10.0,
                    "le": 7.5000000000000000e+00
                  }
                ]
              },
              {
                "depth": 6,
                "value": 1.0,
                "norm_class_idx": 1
              },
              {
                "depth": 6,
                "value": 2.0,
                "norm_class_idx": 2
              },
              {
                "depth": 5,
                "value": 0.0,
                "norm_class_idx": 0
              },
              {
                "depth": 1,
                "value": 0.0,
                "norm_class_idx": 0,
                "splits": [
                  {
                    "var": 13,
                    "quality": 2.6657925415039062e+02,
                    "le": 5.5000000000000000e+00
                  }
                ]
              },
              {
                "depth": 2,
                "value": 1.0,
                "norm_class_idx": 1,
                "splits": [
                  {
                    "var": 7,
                    "quality": 56.0,
                    "le": 2.8582602739334106e-01
                  }
                ]
              },
              {
                "depth": 3,
                "value": 1.0,
                "norm_class_idx": 1,
                "splits": [
                  {
                    "var": 10,
                    "quality": 5.8103446960449219e+01,
                    "le": 3.8157409429550171e-01
                  }
                ]
              },
              {
                "depth": 4,
                "value": 1.0,
                "norm_class_idx": 1,
                "splits": [
                  {
                    "var": 2,
                    "quality": 57.0,
                    "le": 8.8025009632110596e-01
                  }
                ]
              },
              {
                "depth": 5,
                "value": 1.0,
                "norm_class_idx": 1
              },
              {
                "depth": 5,
                "value": 0.0,
                "norm_class_idx": 0
              },
              {
                "depth": 4,
                "value": 0.0,
                "norm_class_idx": 0
              },
              {
                "depth": 3,
                "value": 0.0,
                "norm_class_idx": 0
              },
              {
                "depth": 2,
                "value": 0.0,
                "norm_class_idx": 0,
                "splits": [
                  {
                    "var": 13,
                    "quality": 2.2959165954589844e+02,
                    "le": 1.1500000000000000e+01
                  }
                ]
              },
              {
                "depth": 3,
                "value": 0.0,
                "norm_class_idx": 0,
                "splits": [
                  {
                    "var": 8,
                    "quality": 1.5679611206054688e+02,
                    "le": 4.8454484343528748e-01
                  }
                ]
              },
              {
                "depth": 4,
                "value": 2.0,
                "norm_class_idx": 2,
                "splits": [
                  {
                    "var": 11,
                    "quality": 4.1676471710205078e+01,
                    "le": 8.3108139038085938e-01
                  }
                ]
              },
              {
                "depth": 5,
                "value": 2.0,
                "norm_class_idx": 2,
                "splits": [
                  {
                    "var": 4,
                    "quality": 3.6689853668212891e+01,
                    "le": 5.4620456695556641e+00
                  }
                ]
              },
              {
                "depth": 6,
                "value": 0.0,
                "norm_class_idx": 0,
                "splits": [
                  {
                    "var": 3,
                    "quality": 1.3952381134033203e+01,
                    "le": 4.4181013107299805e+00
                  }
                ]
              },
              {
                "depth": 7,
                "value": 2.0,
                "norm_class_idx": 2
              },
              {
                "depth": 7,
                "value": 0.0,
                "norm_class_idx": 0,
                "splits": [
                  {
                    "var": 8,
                    "quality": 1.3500000000000000e+01,
                    "le": 4.4155275821685791e-01
                  }
                ]
              },
              {
                "depth": 8,
                "value": 0.0,
                "norm_class_idx": 0,
                "splits": [
                  {
                    "var": 11,
                    "quality": 1.4133333206176758e+01,
                    "le": 7.9147565364837646e-01
                  }
                ]
              },
              {
                "depth": 9,
                "value": 0.0,
                "norm_class_idx": 0,
                "splits": [
                  {
                    "var": 12,
                    "quality": 1.3142857551574707e+01,
                    "le": 2.4739058315753937e-01
                  }
                ]
              },
              {
                "depth": 10,
                "value": 2.0,
                "norm_class_idx": 2
              },
              {
                "depth": 10,
                "value": 0.0,
                "norm_class_idx": 0,
                "splits": [
                  {
                    "var": 8,
                    "quality": 13.0,
                    "le": 4.3034794926643372e-01
                  }
                ]
              },
              {
                "depth": 11,
                "value": 0.0,
                "norm_class_idx": 0
              },
              {
                "depth": 11,
                "value": 0.0,
                "norm_class_idx": 0
              },
              {
                "depth": 9,
                "value": 2.0,
                "norm_class_idx": 2
              },
              {
                "depth": 8,
                "value": 1.0,
                "norm_class_idx": 1
              },
              {
                "depth": 6,
                "value": 2.0,
                "norm_class_idx": 2,
                "splits": [
                  {
                    "var": 5,
                    "quality": 3.0560976028442383e+01,
                    "le": 1.0637183487415314e-01
                  }
                ]
              },
              {
                "depth": 7,
                "value": 1.0,
                "norm_class_idx": 1
              },
              {
                "depth": 7,
                "value": 2.0,
                "norm_class_idx": 2,
                "splits": [
                  {
                    "var": 8,
                    "quality": 3.0037878036499023e+01,
                    "le": 3.7968564033508301e-01
                  }
                ]
              },
              {
                "depth": 8,
                "value": 0.0,
                "norm_class_idx": 0
              },
              {
                "depth": 8,
                "value": 2.0,
                "norm_class_idx": 2,
                "splits": [
                  {
                    "var": 1,
                    "quality": 2.6444444656372070e+01,
                    "le": 2.4458477020263672e+01
                  }
                ]
              },
              {
                "depth": 9,
                "value": 2.0,
                "norm_class_idx": 2
              },
              {
                "depth": 9,
                "value": 2.0,
                "norm_class_idx": 2,
                "splits": [
                  {
                    "var": 1,
                    "quality": 1.4375000000000000e+01,
                    "le": 2.5865036010742188e+01
                  }
                ]
              },
              {
                "depth": 10,
                "value": 0.0,
                "norm_class_idx": 0
              },
              {
                "depth": 10,
                "value": 2.0,
                "norm_class_idx": 2,
                "splits": [
                  {
                    "var": 5,
                    "quality": 1.4133333206176758e+01,
                    "le": 1.9411554932594299e-01
                  }
                ]
              },
              {
                "depth": 11,
                "value": 1.0,
                "norm_class_idx": 1
              },
              {
                "depth": 11,
                "value": 2.0,
                "norm_class_idx": 2,
                "splits": [
                  {
                    "var": 6,
                    "quality": 1.3666666984558105e+01,
                    "le": 7.2090499877929688e+01
                  }
                ]
              },
              {
                "depth": 12,
                "value": 2.0,
                "norm_class_idx": 2
              },
              {
                "depth": 12,
                "value": 2.0,
                "norm_class_idx": 2
              },
              {
                "depth": 5,
                "value": 1.0,
                "norm_class_idx": 1
              },
              {
                "depth": 4,
                "value": 0.0,
                "norm_class_idx": 0,
                "splits": [
                  {
                    "var": 11,
                    "quality": 1.3460108947753906e+02,
                    "le": 7.6725286245346069e-01
                  }
                ]
              },
              {
                "depth": 5,
                "value": 0.0,
                "norm_class_idx": 0,
                "splits": [
                  {
                    "var": 12,
                    "quality": 1.1105031585693359e+02,
                    "le": 2.8898602724075317e-01
                  }
                ]
              },
              {
                "depth": 6,
                "value": 0.0,
                "norm_class_idx": 0
              },
              {
                "depth": 6,
                "value": 0.0,
                "norm_class_idx": 0,
                "splits": [
                  {
                    "var": 12,
                    "quality": 9.1226951599121094e+01,
                    "le": 3.1220343708992004e-01
                  }
                ]
              },
              {
                "depth": 7,
                "value": 2.0,
                "norm_class_idx": 2,
                "splits": [
                  {
                    "var": 0,
                    "quality": 12.0,
                    "le": 7.2625000000000000e+01
                  }
                ]
              },
              {
                "depth": 8,
                "value": 2.0,
                "norm_class_idx": 2,
                "splits": [
                  {
                    "var": 12,
                    "quality": 1.3333333015441895e+01,
                    "le": 3.0137300491333008e-01
                  }
                ]
              },
              {
                "depth": 9,
                "value": 0.0,
                "norm_class_idx": 0
              },
              {
                "depth": 9,
                "value": 2.0,
                "norm_class_idx": 2
              },
              {
                "depth": 8,
                "value": 0.0,
                "norm_class_idx": 0
              },
              {
                "depth": 7,
                "value": 0.0,
                "norm_class_idx": 0,
                "splits": [
                  {
                    "var": 2,
                    "quality": 8.3569259643554688e+01,
                    "le": 9.2607629299163818e-01
                  }
                ]
              },
              {
                "depth": 8,
                "value": 0.0,
                "norm_class_idx": 0,
                "splits": [
                  {
                    "var": 10,
                    "quality": 7.1309524536132812e+01,
                    "le": 2.9712259769439697e-01
                  }
                ]
              },
              {
                "depth": 9,
                "value": 2.0,
                "norm_class_idx": 2,
                "splits": [
                  {
                    "var": 3,
                    "quality": 12.0,
                    "le": 8.2359924316406250e+00
                  }
                ]
              },
              {
                "depth": 10,
                "value": 0.0,
                "norm_class_idx": 0
              },
              {
                "depth": 10,
                "value": 2.0,
                "norm_class_idx": 2
              },
              {
                "depth": 9,
                "value": 0.0,
                "norm_class_idx": 0,
                "splits": [
                  {
                    "var": 2,
                    "quality": 6.8076919555664062e+01,
                    "le": 9.0435433387756348e-01
                  }
                ]
              },
              {
                "depth": 10,
                "value": 0.0,
                "norm_class_idx": 0,
                "splits": [
                  {
                    "var": 7,
                    "quality": 6.6376235961914062e+01,
                    "le": 3.4956964850425720e-01
                  }
                ]
              },
              {
                "depth": 11,
                "value": 0.0,
                "norm_class_idx": 0,
                "splits": [
                  {
                    "var": 12,
                    "quality": 6.5852149963378906e+01,
                    "le": 4.2989194393157959e-01
                  }
                ]
              },
              {
                "depth": 12,
                "value": 0.0,
                "norm_class_idx": 0,
                "splits": [
                  {
                    "var": 10,
                    "quality": 6.3320037841796875e+01,
                    "le": 3.7990406155586243e-01
                  }
                ]
              },
              {
                "depth": 13,
                "value": 0.0,
                "norm_class_idx": 0,
                "splits": [
                  {
                    "var": 1,
                    "quality": 3.1367647171020508e+01,
                    "le": 2.9201587677001953e+01
                  }
                ]
              },
              {
                "depth": 14,
                "value": 0.0,
                "norm_class_idx": 0,
                "splits": [
                  {
                    "var": 5,
                    "quality": 16.0,
                    "le": 2.7876400947570801e-01
                  }
                ]
              },
              {
                "depth": 15,
                "value": 0.0,
                "norm_class_idx": 0
              },
              {
                "depth": 15,
                "value": 0.0,
                "norm_class_idx": 0
              },
              {
                "depth": 14,
                "value": 0.0,
                "norm_class_idx": 0,
                "splits": [
                  {
                    "var": 11,
                    "quality": 2.0072727203369141e+01,
                    "le": 7.3321878910064697e-01
                  }
                ]
              },
              {
                "depth": 15,
                "value": 0.0,
                "norm_class_idx": 0,
                "splits": [
                  {
                    "var": 13,
                    "quality": 1.5500000000000000e+01,
                    "le": 1.0500000000000000e+01
                  }
                ]
              },
              {
                "depth": 16,
                "value": 0.0,
                "norm_class_idx": 0,
                "splits": [
                  {
                    "var": 4,
                    "quality": 1.4800000190734863e+01,
                    "le": 8.3101377487182617e+00
                  }
                ]
              },
              {
                "depth": 17,
                "value": 0.0,
                "norm_class_idx": 0,
                "splits": [
                  {
                    "var": 2,
                    "quality": 15.0,
                    "le": 8.7499034404754639e-01
                  }
                ]
              },
              {
                "depth": 18,
                "value": 0.0,
                "norm_class_idx": 0
              },
              {
                "depth": 18,
                "value": 2.0,
                "norm_class_idx": 2
              },
              {
                "depth": 17,
                "value": 2.0,
                "norm_class_idx": 2
              },
              {
                "depth": 16,
                "value": 2.0,
                "norm_class_idx": 2
              },
              {
                "depth": 15,
                "value": 2.0,
                "norm_class_idx": 2
              },
              {
                "depth": 13,
                "value": 0.0,
                "norm_class_idx": 0,
                "splits": [
                  {
                    "var": 12,
                    "quality": 3.6061538696289062e+01,
                    "le": 4.1681468486785889e-01
                  }
                ]
              },
              {
                "depth": 14,
                "value": 0.0,
                "norm_class_idx": 0,
                "splits": [
                  {
                    "var": 3,
                    "quality": 3.7054054260253906e+01,
                    "le": 8.0139760971069336e+00
                  }
                ]
              },
              {
                "depth": 15,
                "value": 2.0,
                "norm_class_idx": 2
              },
              {
                "depth": 15,
                "value": 0.0,
                "norm_class_idx": 0,
                "splits": [
                  {
                    "var": 2,
                    "quality": 36.0,
                    "le": 8.7460774183273315e-01
                  }
                ]
              },
              {
                "depth": 16,
                "value": 0.0,
                "norm_class_idx": 0
              },
              {
                "depth": 16,
                "value": 0.0,
                "norm_class_idx": 0
              },
              {
                "depth": 14,
                "value": 0.0,
                "norm_class_idx": 0
              },
              {
                "depth": 12,
                "value": 2.0,
                "norm_class_idx": 2
              },
              {
                "depth": 11,
                "value": 2.0,
                "norm_class_idx": 2
              },
              {
                "depth": 10,
                "value": 2.0,
                "norm_class_idx": 2
              },
              {
                "depth": 8,
                "value": 0.0,
                "norm_class_idx": 0,
                "splits": [
                  {
                    "var": 4,
                    "quality": 17.0,
                    "le": 7.9951744079589844e+00
                  }
                ]
              },
              {
                "depth": 9,
                "value": 0.0,
                "norm_class_idx": 0
              },
              {
                "depth": 9,
                "value": 2.0,
                "norm_class_idx": 2
              },
              {
                "depth": 5,
                "value": 2.0,
                "norm_class_idx": 2,
                "splits": [
                  {
                    "var": 10,
                    "quality": 3.5773422241210938e+01,
                    "le": 3.6739274859428406e-01
                  }
                ]
              },
              {
                "depth": 6,
                "value": 0.0,
                "norm_class_idx": 0,
                "splits": [
                  {
                    "var": 8,
                    "quality": 1.9915344238281250e+01,
                    "le": 1.0556746721267700e+00
                  }
                ]
              },
              {
                "depth": 7,
                "value": 0.0,
                "norm_class_idx": 0,
                "splits": [
                  {
                    "var": 4,
                    "quality": 1.6238094329833984e+01,
                    "le": 4.6805839538574219e+00
                  }
                ]
              },
              {
                "depth": 8,
                "value": 0.0,
                "norm_class_idx": 0
              },
              {
                "depth": 8,
                "value": 0.0,
                "norm_class_idx": 0,
                "splits": [
                  {
                    "var": 5,
                    "quality": 1.7777778625488281e+01,
                    "le": 4.1218173503875732e-01
                  }
                ]
              },
              {
                "depth": 9,
                "value": 0.0,
                "norm_class_idx": 0,
                "splits": [
                  {
                    "var": 1,
                    "quality": 17.0,
                    "le": 3.9429702758789062e+01
                  }
                ]
              },
              {
                "depth": 10,
                "value": 0.0,
                "norm_class_idx": 0
              },
              {
                "depth": 10,
                "value": 0.0,
                "norm_class_idx": 0
              },
              {
                "depth": 9,
                "value": 2.0,
                "norm_class_idx": 2
              },
              {
                "depth": 7,
                "value": 2.0,
                "norm_class_idx": 2
              },
              {
                "depth": 6,
                "value": 2.0,
                "norm_class_idx": 2,
                "splits": [
                  {
                    "var": 12,
                    "quality": 2.3586956024169922e+01,
                    "le": 3.6659663915634155e-01
                  }
                ]
              },
              {
                "depth": 7,
                "value": 0.0,
                "norm_class_idx": 0
              },
              {
                "depth": 7,
                "value": 2.0,
                "norm_class_idx": 2,
                "splits": [
                  {
                    "var": 8,
                    "quality": 22.0,
                    "le": 7.8065347671508789e-01
                  }
                ]
              },
              {
                "depth": 8,
                "value": 2.0,
                "norm_class_idx": 2
              },
              {
                "depth": 8,
                "value": 0.0,
                "norm_class_idx": 0
              },
              {
                "depth": 3,
                "value": 2.0,
                "norm_class_idx": 2,
                "splits": [
                  {
                    "var": 6,
                    "quality": 8.7727584838867188e+01,
                    "le": 7.9745590209960938e+01
                  }
                ]
              },
              {
                "depth": 4,
                "value": 2.0,
                "norm_class_idx": 2,
                "splits": [
                  {
                    "var": 7,
                    "quality": 7.2725357055664062e+01,
                    "le": 1.2251830846071243e-01
                  }
                ]
              },
              {
                "depth": 5,
                "value": 2.0,
                "norm_class_idx": 2,
                "splits": [
                  {
                    "var": 6,
                    "quality": 5.3662651062011719e+01,
                    "le": 6.3143524169921875e+01
                  }
                ]
              },
              {
                "depth": 6,
                "value": 2.0,
                "norm_class_idx": 2,
                "splits": [
                  {
                    "var": 11,
                    "quality": 5.5369598388671875e+01,
                    "le": 7.7132272720336914e-01
                  }
                ]
              },
              {
                "depth": 7,
                "value": 2.0,
                "norm_class_idx": 2,
                "splits": [
                  {
                    "var": 7,
                    "quality": 4.7525001525878906e+01,
                    "le": 6.6825762391090393e-02
                  }
                ]
              },
              {
                "depth": 8,
                "value": 2.0,
                "norm_class_idx": 2,
                "splits": [
                  {
                    "var": 12,
                    "quality": 1.1250000000000000e+01,
                    "le": 3.3924937248229980e-01
                  }
                ]
              },
              {
                "depth": 9,
                "value": 2.0,
                "norm_class_idx": 2
              },
              {
                "depth": 9,
                "value": 0.0,
                "norm_class_idx": 0
              },
              {
                "depth": 8,
                "value": 2.0,
                "norm_class_idx": 2,
                "splits": [
                  {
                    "var": 11,
                    "quality": 4.0195487976074219e+01,
                    "le": 7.5902462005615234e-01
                  }
                ]
              },
              {
                "depth": 9,
                "value": 2.0,
                "norm_class_idx": 2,
                "splits": [
                  {
                    "var": 12,
                    "quality": 37.0,
                    "le": 4.3104991316795349e-01
                  }
                ]
              },
              {
                "depth": 10,
                "value": 2.0,
                "norm_class_idx": 2
              },
              {
                "depth": 10,
                "value": 0.0,
                "norm_class_idx": 0
              },
              {
                "depth": 9,
                "value": 2.0,
                "norm_class_idx": 2
              },
              {
                "depth": 7,
                "value": 0.0,
                "norm_class_idx": 0,
                "splits": [
                  {
                    "var": 3,
                    "quality": 1.5466666221618652e+01,
                    "le": 8.0249671936035156e+00
                  }
                ]
              },
              {
                "depth": 8,
                "value": 2.0,
                "norm_class_idx": 2
              },
              {
                "depth": 8,
                "value": 0.0,
                "norm_class_idx": 0,
                "splits": [
                  {
                    "var": 7,
                    "quality": 9.6000003814697266e+00,
                    "le": 8.1093356013298035e-02
                  }
                ]
              },
              {
                "depth": 9,
                "value": 0.0,
                "norm_class_idx": 0
              },
              {
                "depth": 9,
                "value": 0.0,
                "norm_class_idx": 0
              },
              {
                "depth": 6,
                "value": 0.0,
                "norm_class_idx": 0
              },
              {
                "depth": 5,
                "value": 0.0,
                "norm_class_idx": 0,
                "splits": [
                  {
                    "var": 2,
                    "quality": 2.8117647171020508e+01,
                    "le": 7.8284174203872681e-01
                  }
                ]
              },
              {
                "depth": 6,
                "value": 0.0,
                "norm_class_idx": 0,
                "splits": [
                  {
                    "var": 1,
                    "quality": 17.0,
                    "le": 3.4616535186767578e+01
                  }
                ]
              },
              {
                "depth": 7,
                "value": 0.0,
                "norm_class_idx": 0
              },
              {
                "depth": 7,
                "value": 2.0,
                "norm_class_idx": 2
              },
              {
                "depth": 6,
                "value": 2.0,
                "norm_class_idx": 2,
                "splits": [
                  {
                    "var": 10,
                    "quality": 1.9870130538940430e+01,
                    "le": 3.6114221811294556e-01
                  }
                ]
              },
              {
                "depth": 7,
                "value": 2.0,
                "norm_class_idx": 2,
                "splits": [
                  {
                    "var": 3,
                    "quality": 1.2666666984558105e+01,
                    "le": 6.8697175979614258e+00
                  }
                ]
              },
              {
                "depth": 8,
                "value": 2.0,
                "norm_class_idx": 2
              },
              {
                "depth": 8,
                "value": 2.0,
                "norm_class_idx": 2
              },
              {
                "depth": 7,
                "value": 0.0,
                "norm_class_idx": 0,
                "splits": [
                  {
                    "var": 0,
                    "quality": 9.6666669845581055e+00,
                    "le": 2.8963748931884766e+01
                  }
                ]
              },
              {
                "depth": 8,
                "value": 2.0,
                "norm_class_idx": 2
              },
              {
                "depth": 8,
                "value": 0.0,
                "norm_class_idx": 0
              },
              {
                "depth": 4,
                "value": 2.0,
                "norm_class_idx": 2,
                "splits": [
                  {
                    "var": 11,
                    "quality": 22.0,
                    "le": 6.5515625476837158e-01
                  }
                ]
              },
              {
                "depth": 5,
                "value": 0.0,
                "norm_class_idx": 0
              },
              {
                "depth": 5,
                "value": 2.0,
                "norm_class_idx": 2
              }
            ]
          },
          {
            "nodes": [
              {
                "depth": 0,
                "value": 1.0,
                "norm_class_idx": 1,
                "splits": [
                  {
                    "var": 4,
                    "quality": 3.2245193481445312e+02,
                    "le": 5.1161313056945801e+00
                  }
                ]
              },
              {
                "depth": 1,
                "value": 1.0,
                "norm_class_idx": 1,
                "splits": [
                  {
                    "var": 5,
                    "quality": 2.0252079772949219e+02,
                    "le": 2.3713946342468262e-01
                  }
                ]
              },
              {
                "depth": 2,
                "value": 1.0,
                "norm_class_idx": 1,
                "splits": [
                  {
                    "var": 3,
                    "quality": 1.4594984436035156e+02,
                    "le": 5.1499958038330078e+00
                  }
                ]
              },
              {
                "depth": 3,
                "value": 2.0,
                "norm_class_idx": 2,
                "splits": [
                  {
                    "var": 13,
                    "quality": 1.0500000000000000e+01,
                    "le": 1.0500000000000000e+01
                  }
                ]
              },
              {
                "depth": 4,
                "value": 0.0,
                "norm_class_idx": 0
              },
              {
                "depth": 4,
                "value": 2.0,
                "norm_class_idx": 2
              },
              {
                "depth": 3,
                "value": 1.0,
                "norm_class_idx": 1,
                "splits": [
                  {
                    "var": 3,
                    "quality": 1.4387634277343750e+02,
                    "le": 7.9497489929199219e+00
                  }
                ]
              },
              {
                "depth": 4,
                "value": 1.0,
                "norm_class_idx": 1,
                "splits": [
                  {
                    "var": 13,
                    "quality": 4.0157341003417969e+01,
                    "le": 9.5000000000000000e+00
                  }
                ]
              },
              {
                "depth": 5,
                "value": 1.0,
                "norm_class_idx": 1,
                "splits": [
                  {
                    "var": 5,
                    "quality": 3.3638889312744141e+01,
                    "le": 1.7882177233695984e-01
                  }
                ]
              },
              {
                "depth": 6,
                "value": 1.0,
                "norm_class_idx": 1,
                "splits": [
                  {
                    "var": 8,
                    "quality": 3.2228572845458984e+01,
                    "le": 9.4679124653339386e-02
                  }
                ]
              },
              {
                "depth": 7,
                "value": 2.0,
                "norm_class_idx": 2
              },
              {
                "depth": 7,
                "value": 1.0,
                "norm_class_idx": 1,
                "splits": [
                  {
                    "var": 3,
                    "quality": 32.0,
                    "le": 6.8253755569458008e+00
                  }
                ]
              },
              {
                "depth": 8,
                "value": 1.0,
                "norm_class_idx": 1
              },
              {
                "depth": 8,
                "value": 1.0,
                "norm_class_idx": 1
              },
              {
                "depth": 6,
                "value": 1.0,
                "norm_class_idx": 1
              },
              {
                "depth": 5,
                "value": 2.0,
                "norm_class_idx": 2,
                "splits": [
                  {
                    "var": 8,
                    "quality": 10.0,
                    "le": 3.6039119958877563e-01
                  }
                ]
              },
              {
                "depth": 6,
                "value": 0.0,
                "norm_class_idx": 0
              },
              {
                "depth": 6,
                "value": 2.0,
                "norm_class_idx": 2
              },
              {
                "depth": 4,
                "value": 1.0,
                "norm_class_idx": 1,
                "splits": [
                  {
                    "var": 13,
                    "quality": 1.2250000000000000e+02,
                    "le": 1.0500000000000000e+01
                  }
                ]
              },
              {
                "depth": 5,
                "value": 1.0,
                "norm_class_idx": 1
              },
              {
                "depth": 5,
                "value": 2.0,
                "norm_class_idx": 2
              },
              {
                "depth": 2,
                "value": 2.0,
                "norm_class_idx": 2,
                "splits": [
                  {
                    "var": 11,
                    "quality": 1.0617160797119141e+02,
                    "le": 8.4489220380783081e-01
                  }
                ]
              },
              {
                "depth": 3,
                "value": 2.0,
                "norm_class_idx": 2,
                "splits": [
                  {
                    "var": 7,
                    "quality": 7.5283020019531250e+01,
                    "le": 1.7691549658775330e-01
                  }
                ]
              },
              {
                "depth": 4,
                "value": 2.0,
                "norm_class_idx": 2,
                "splits": [
                  {
                    "var": 3,
                    "quality": 5.5020000457763672e+01,
                    "le": 1.3785993576049805e+01
                  }
                ]
              },
              {
                "depth": 5,
                "value": 2.0,
                "norm_class_idx": 2,
                "splits": [
                  {
                    "var": 12,
                    "quality": 5.4466667175292969e+01,
                    "le": 3.7901097536087036e-01
                  }
                ]
              },
              {
                "depth": 6,
                "value": 0.0,
                "norm_class_idx": 0,
                "splits": [
                  {
                    "var": 6,
                    "quality": 5.0152072906494141e+01,
                    "le": 3.8715777397155762e+00
                  }
                ]
              },
              {
                "depth": 7,
                "value": 2.0,
                "norm_class_idx": 2,
                "splits": [
                  {
                    "var": 9,
                    "quality": 1.8769229888916016e+01,
                    "le": 5.2735710144042969e-01
                  }
                ]
              },
              {
                "depth": 8,
                "value": 2.0,
                "norm_class_idx": 2,
                "splits": [
                  {
                    "var": 13,
                    "quality": 2.2363636016845703e+01,
                    "le": 9.5000000000000000e+00
                  }
                ]
              },
              {
                "depth": 9,
                "value": 0.0,
                "norm_class_idx": 0
              },
              {
                "depth": 9,
                "value": 2.0,
                "norm_class_idx": 2,
                "splits": [
                  {
                    "var": 0,
                    "quality": 2.0095237731933594e+01,
                    "le": 2.6427499771118164e+01
                  }
                ]
              },
              {
                "depth": 10,
                "value": 2.0,
                "norm_class_idx": 2,
                "splits": [
                  {
                    "var": 12,
                    "quality": 21.0,
                    "le": 3.3884528279304504e-01
                  }
                ]
              },
              {
                "depth": 11,
                "value": 2.0,
                "norm_class_idx": 2
              },
              {
                "depth": 11,
                "value": 0.0,
                "norm_class_idx": 0
              },
              {
                "depth": 10,
                "value": 0.0,
                "norm_class_idx": 0
              },
              {
                "depth": 8,
                "value": 0.0,
                "norm_class_idx": 0
              },
              {
                "depth": 7,
                "value": 0.0,
                "norm_class_idx": 0,
                "splits": [
                  {
                    "var": 4,
                    "quality": 3.6729167938232422e+01,
                    "le": 4.5637798309326172e+00
                  }
                ]
              },
              {
                "depth": 8,
                "value": 0.0,
                "norm_class_idx": 0,
                "splits": [
                  {
                    "var": 11,
                    "quality": 2.8076923370361328e+01,
                    "le": 8.0113369226455688e-01
                  }
                ]
              },
              {
                "depth": 9,
                "value": 0.0,
                "norm_class_idx": 0,
                "splits": [
                  {
                    "var": 11,
                    "quality": 2.4500000000000000e+01,
                    "le": 7.5988042354583740e-01
                  }
                ]
              },
              {
                "depth": 10,
                "value": 0.0,
                "norm_class_idx": 0
              },
              {
                "depth": 10,
                "value": 0.0,
                "norm_class_idx": 0
              },
              {
                "depth": 9,
                "value": 2.0,
                "norm_class_idx": 2
              },
              {
                "depth": 8,
                "value": 0.0,
                "norm_class_idx": 0,
                "splits": [
                  {
                    "var": 5,
                    "quality": 19.0,
                    "le": 4.1172033548355103e-01
                  }
                ]
              },
              {
                "depth": 9,
                "value": 0.0,
                "norm_class_idx": 0,
                "splits": [
                  {
                    "var": 13,
                    "quality": 1.5751633644104004e+01,
                    "le": 1.0500000000000000e+01
                  }
                ]
              },
              {
                "depth": 10,
                "value": 0.0,
                "norm_class_idx": 0
              },
              {
                "depth": 10,
                "value": 2.0,
                "norm_class_idx": 2,
                "splits": [
                  {
                    "var": 13,
                    "quality": 1.1666666984558105e+01,
                    "le": 1.1500000000000000e+01
                  }
                ]
              },
              {
                "depth": 11,
                "value": 2.0,
                "norm_class_idx": 2
              },
              {
                "depth": 11,
                "value": 0.0,
                "norm_class_idx": 0,
                "splits": [
                  {
                    "var": 7,
                    "quality": 8.0,
                    "le": 1.3521522283554077e-01
                  }
                ]
              },
              {
                "depth": 12,
                "value": 0.0,
                "norm_class_idx": 0
              },
              {
                "depth": 12,
                "value": 0.0,
                "norm_class_idx": 0
              },
              {
                "depth": 9,
                "value": 2.0,
                "norm_class_idx": 2
              },
              {
                "depth": 6,
                "value": 2.0,
                "norm_class_idx": 2
              },
              {
                "depth": 5,
                "value": 1.0,
                "norm_class_idx": 1
              },
              {
                "depth": 4,
                "value": 2.0,
                "norm_class_idx": 2,
                "splits": [
                  {
                    "var": 8,
                    "quality": 3.0986665725708008e+01,
                    "le": 1.2665407657623291e+00
                  }
                ]
              },
              {
                "depth": 5,
                "value": 2.0,
                "norm_class_idx": 2,
                "splits": [
                  {
                    "var": 12,
                    "quality": 41.0,
                    "le": 1.7904050648212433e-01
                  }
                ]
              },
              {
                "depth": 6,
                "value": 1.0,
                "norm_class_idx": 1
              },
              {
                "depth": 6,
                "value": 2.0,
                "norm_class_idx": 2,
                "splits": [
                  {
                    "var": 5,
                    "quality": 3.4780487060546875e+01,
                    "le": 6.3743102550506592e-01
                  }
                ]
              },
              {
                "depth": 7,
                "value": 2.0,
                "norm_class_idx": 2,
                "splits": [
                  {
                    "var": 4,
                    "quality": 3.6655555725097656e+01,
                    "le": 4.6566724777221680e+00
                  }
                ]
              },
              {
                "depth": 8,
                "value": 2.0,
                "norm_class_idx": 2,
                "splits": [
                  {
                    "var": 10,
                    "quality": 3.4333332061767578e+01,
                    "le": 1.5592613816261292e-01
                  }
                ]
              },
              {
                "depth": 9,
                "value": 2.0,
                "norm_class_idx": 2
              },
              {
                "depth": 9,
                "value": 2.0,
                "norm_class_idx": 2
              },
              {
                "depth": 8,
                "value": 0.0,
                "norm_class_idx": 0
              },
              {
                "depth": 7,
                "value": 1.0,
                "norm_class_idx": 1
              },
              {
                "depth": 5,
                "value": 1.0,
                "norm_class_idx": 1
              },
              {
                "depth": 3,
                "value": 1.0,
                "norm_class_idx": 1,
                "splits": [
                  {
                    "var": 13,
                    "quality": 42.0,
                    "le": 9.0
                  }
                ]
              },
              {
                "depth": 4,
                "value": 1.0,
                "norm_class_idx": 1
              },
              {
                "depth": 4,
                "value": 0.0,
                "norm_class_idx": 0
              },
              {
                "depth": 1,
                "value": 0.0,
                "norm_class_idx": 0,
                "splits": [
                  {
                    "var": 10,
                    "quality": 1.8241331481933594e+02,
                    "le": 2.3407021164894104e-01
                  }
                ]
              },
              {
                "depth": 2,
                "value": 1.0,
                "norm_class_idx": 1,
                "splits": [
                  {
                    "var": 12,
                    "quality": 2.8632257461547852e+01,
                    "le": 2.4798570573329926e-01
                  }
                ]
              },
              {
                "depth": 3,
                "value": 1.0,
                "norm_class_idx": 1,
                "splits": [
                  {
                    "var": 5,
                    "quality": 2.7275861740112305e+01,
                    "le": 4.0516950190067291e-02
                  }
                ]
              },
              {
                "depth": 4,
                "value": 2.0,
                "norm_class_idx": 2
              },
              {
                "depth": 4,
                "value": 1.0,
                "norm_class_idx": 1,
                "splits": [
                  {
                    "var": 4,
                    "quality": 2.7071428298950195e+01,
                    "le": 5.2871446609497070e+00
                  }
                ]
              },
              {
                "depth": 5,
                "value": 2.0,
                "norm_class_idx": 2
              },
              {
                "depth": 5,
                "value": 1.0,
                "norm_class_idx": 1,
                "splits": [
                  {
                    "var": 4,
                    "quality": 28.0,
                    "le": 7.8239097595214844e+00
                  }
                ]
              },
              {
                "depth": 6,
                "value": 1.0,
                "norm_class_idx": 1
              },
              {
                "depth": 6,
                "value": 2.0,
                "norm_class_idx": 2
              },
              {
                "depth": 3,
                "value": 0.0,
                "norm_class_idx": 0
              },
              {
                "depth": 2,
                "value": 0.0,
                "norm_class_idx": 0,
                "splits": [
                  {
                    "var": 5,
                    "quality": 1.9578572082519531e+02,
                    "le": 2.4576592445373535e-01
                  }
                ]
              },
              {
                "depth": 3,
                "value": 1.0,
                "norm_class_idx": 1,
                "splits": [
                  {
                    "var": 13,
                    "quality": 4.0958728790283203e+01,
                    "le": 7.5000000000000000e+00
                  }
                ]
              },
              {
                "depth": 4,
                "value": 1.0,
                "norm_class_idx": 1,
                "splits": [
                  {
                    "var": 10,
                    "quality": 3.9333332061767578e+01,
                    "le": 2.4328128993511200e-01
                  }
                ]
              },
              {
                "depth": 5,
                "value": 2.0,
                "norm_class_idx": 2
              },
              {
                "depth": 5,
                "value": 1.0,
                "norm_class_idx": 1,
                "splits": [
                  {
                    "var": 3,
                    "quality": 3.8146343231201172e+01,
                    "le": 9.1110916137695312e+00
                  }
                ]
              },
              {
                "depth": 6,
                "value": 0.0,
                "norm_class_idx": 0
              },
              {
                "depth": 6,
                "value": 1.0,
                "norm_class_idx": 1,
                "splits": [
                  {
                    "var": 11,
                    "quality": 3.8500000000000000e+01,
                    "le": 6.9411683082580566e-01
                  }
                ]
              },
              {
                "depth": 7,
                "value": 1.0,
                "norm_class_idx": 1
              },
              {
                "depth": 7,
                "value": 1.0,
                "norm_class_idx": 1
              },
              {
                "depth": 4,
                "value": 2.0,
                "norm_class_idx": 2,
                "splits": [
                  {
                    "var": 6,
                    "quality": 1.0333333015441895e+01,
                    "le": 2.8552553176879883e+01
                  }
                ]
              },
              {
                "depth": 5,
                "value": 0.0,
                "norm_class_idx": 0
              },
              {
                "depth": 5,
                "value": 2.0,
                "norm_class_idx": 2
              },
              {
                "depth": 3,
                "value": 0.0,
                "norm_class_idx": 0,
                "splits": [
                  {
                    "var": 13,
                    "quality": 1.7571887207031250e+02,
                    "le": 1.1500000000000000e+01
                  }
                ]
              },
              {
                "depth": 4,
                "value": 0.0,
                "norm_class_idx": 0,
                "splits": [
                  {
                    "var": 5,
                    "quality": 1.3828295898437500e+02,
                    "le": 2.9883816838264465e-01
                  }
                ]
              },
              {
                "depth": 5,
                "value": 2.0,
                "norm_class_idx": 2,
                "splits": [
                  {
                    "var": 13,
                    "quality": 2.6545454025268555e+01,
                    "le": 5.5000000000000000e+00
                  }
                ]
              },
              {
                "depth": 6,
                "value": 0.0,
                "norm_class_idx": 0
              },
              {
                "depth": 6,
                "value": 2.0,
                "norm_class_idx": 2,
                "splits": [
                  {
                    "var": 11,
                    "quality": 2.4666666030883789e+01,
                    "le": 5.8899688720703125e-01
                  }
                ]
              },
              {
                "depth": 7,
                "value": 0.0,
                "norm_class_idx": 0
              },
              {
                "depth": 7,
                "value": 2.0,
                "norm_class_idx": 2,
                "splits": [
                  {
                    "var": 7,
                    "quality": 2.3103448867797852e+01,
                    "le": 1.6546496748924255e-01
                  }
                ]
              },
              {
                "depth": 8,
                "value": 2.0,
                "norm_class_idx": 2,
                "splits": [
                  {
                    "var": 0,
                    "quality": 23.0,
                    "le": 5.6125000000000000e+01
                  }
                ]
              },
              {
                "depth": 9,
                "value": 2.0,
                "norm_class_idx": 2,
                "splits": [
                  {
                    "var": 11,
                    "quality": 1.3333333015441895e+01,
                    "le": 7.0350706577301025e-01
                  }
                ]
              },
              {
                "depth": 10,
                "value": 0.0,
                "norm_class_idx": 0
              },
              {
                "depth": 10,
                "value": 2.0,
                "norm_class_idx": 2
              },
              {
                "depth": 9,
                "value": 2.0,
                "norm_class_idx": 2
              },
              {
                "depth": 8,
                "value": 0.0,
                "norm_class_idx": 0
              },
              {
                "depth": 5,
                "value": 0.0,
                "norm_class_idx": 0,
                "splits": [
                  {
                    "var": 1,
                    "quality": 1.2027173614501953e+02,
                    "le": 4.5196334838867188e+01
                  }
                ]
              },
              {
                "depth": 6,
                "value": 0.0,
                "norm_class_idx": 0,
                "splits": [
                  {
                    "var": 1,
                    "quality": 1.0281111145019531e+02,
                    "le": 4.3731700897216797e+01
                  }
                ]
              },
              {
                "depth": 7,
                "value": 0.0,
                "norm_class_idx": 0,
                "splits": [
                  {
                    "var": 6,
                    "quality": 1.0327752685546875e+02,
                    "le": 6.9633956909179688e+01
                  }
                ]
              },
              {
                "depth": 8,
                "value": 0.0,
                "norm_class_idx": 0,
                "splits": [
                  {
                    "var": 11,
                    "quality": 5.8651912689208984e+01,
                    "le": 6.2781161069869995e-01
                  }
                ]
              },
              {
                "depth": 9,
                "value": 2.0,
                "norm_class_idx": 2
              },
              {
                "depth": 9,
                "value": 0.0,
                "norm_class_idx": 0,
                "splits": [
                  {
                    "var": 1,
                    "quality": 5.5118034362792969e+01,
                    "le": 2.2190113067626953e+01
                  }
                ]
              },
              {
                "depth": 10,
                "value": 0.0,
                "norm_class_idx": 0
              },
              {
                "depth": 10,
                "value": 0.0,
                "norm_class_idx": 0,
                "splits": [
                  {
                    "var": 12,
                    "quality": 5.2218391418457031e+01,
                    "le": 2.3908081650733948e-01
                  }
                ]
              },
              {
                "depth": 11,
                "value": 1.0,
                "norm_class_idx": 1
              },
              {
                "depth": 11,
                "value": 0.0,
                "norm_class_idx": 0,
                "splits": [
                  {
                    "var": 5,
                    "quality": 5.4142856597900391e+01,
                    "le": 4.0892374515533447e-01
                  }
                ]
              },
              {
                "depth": 12,
                "value": 0.0,
                "norm_class_idx": 0,
                "splits": [
                  {
                    "var": 11,
                    "quality": 5.2704402923583984e+01,
                    "le": 6.6072601079940796e-01
                  }
                ]
              },
              {
                "depth": 13,
                "value": 0.0,
                "norm_class_idx": 0
              },
              {
                "depth": 13,
                "value": 0.0,
                "norm_class_idx": 0,
                "splits": [
                  {
                    "var": 0,
                    "quality": 5.1090908050537109e+01,
                    "le": 3.9750000000000000e+01
                  }
                ]
              },
              {
                "depth": 14,
                "value": 0.0,
                "norm_class_idx": 0,
                "splits": [
                  {
                    "var": 4,
                    "quality": 22.0,
                    "le": 6.3017683029174805e+00
                  }
                ]
              },
              {
                "depth": 15,
                "value": 0.0,
                "norm_class_idx": 0
              },
              {
                "depth": 15,
                "value": 2.0,
                "norm_class_idx": 2
              },
              {
                "depth": 14,
                "value": 0.0,
                "norm_class_idx": 0
              },
              {
                "depth": 12,
                "value": 2.0,
                "norm_class_idx": 2
              },
              {
                "depth": 8,
                "value": 0.0,
                "norm_class_idx": 0,
                "splits": [
                  {
                    "var": 9,
                    "quality": 5.6606742858886719e+01,
                    "le": 5.4765623807907104e-01
                  }
                ]
              },
              {
                "depth": 9,
                "value": 0.0,
                "norm_class_idx": 0
              },
              {
                "depth": 9,
                "value": 0.0,
                "norm_class_idx": 0,
                "splits": [
                  {
                    "var": 8,
                    "quality": 4.7585506439208984e+01,
                    "le": 1.0702157020568848e+00
                  }
                ]
              },
              {
                "depth": 10,
                "value": 2.0,
                "norm_class_idx": 2,
                "splits": [
                  {
                    "var": 12,
                    "quality": 3.6567874908447266e+01,
                    "le": 3.3110672235488892e-01
                  }
                ]
              },
              {
                "depth": 11,
                "value": 2.0,
                "norm_class_idx": 2,
                "splits": [
                  {
                    "var": 5,
                    "quality": 1.3809523582458496e+01,
                    "le": 3.3614662289619446e-01
                  }
                ]
              },
              {
                "depth": 12,
                "value": 0.0,
                "norm_class_idx": 0
              },
              {
                "depth": 12,
                "value": 2.0,
                "norm_class_idx": 2,
                "splits": [
                  {
                    "var": 0,
                    "quality": 14.0,
                    "le": 4.1875000000000000e+01
                  }
                ]
              },
              {
                "depth": 13,
                "value": 0.0,
                "norm_class_idx": 0
              },
              {
                "depth": 13,
                "value": 2.0,
                "norm_class_idx": 2
              },
              {
                "depth": 11,
                "value": 0.0,
                "norm_class_idx": 0,
                "splits": [
                  {
                    "var": 4,
                    "quality": 3.1125000000000000e+01,
                    "le": 7.0213112831115723e+00
                  }
                ]
              },
              {
                "depth": 12,
                "value": 2.0,
                "norm_class_idx": 2,
                "splits": [
                  {
                    "var": 2,
                    "quality": 1.4142857551574707e+01,
                    "le": 8.8968884944915771e-01
                  }
                ]
              },
              {
                "depth": 13,
                "value": 2.0,
                "norm_class_idx": 2,
                "splits": [
                  {
                    "var": 1,
                    "quality": 14.0,
                    "le": 3.4503047943115234e+01
                  }
                ]
              },
              {
                "depth": 14,
                "value": 2.0,
                "norm_class_idx": 2
              },
              {
                "depth": 14,
                "value": 0.0,
                "norm_class_idx": 0
              },
              {
                "depth": 13,
                "value": 0.0,
                "norm_class_idx": 0
              },
              {
                "depth": 12,
                "value": 0.0,
                "norm_class_idx": 0,
                "splits": [
                  {
                    "var": 3,
                    "quality": 24.0,
                    "le": 1.3932158470153809e+01
                  }
                ]
              },
              {
                "depth": 13,
                "value": 0.0,
                "norm_class_idx": 0,
                "splits": [
                  {
                    "var": 10,
                    "quality": 1.8689075469970703e+01,
                    "le": 3.1637156009674072e-01
                  }
                ]
              },
              {
                "depth": 14,
                "value": 0.0,
                "norm_class_idx": 0
              },
              {
                "depth": 14,
                "value": 0.0,
                "norm_class_idx": 0,
                "splits": [
                  {
                    "var": 3,
                    "quality": 1.5666666984558105e+01,
                    "le": 1.1497493743896484e+01
                  }
                ]
              },
              {
                "depth": 15,
                "value": 0.0,
                "norm_class_idx": 0
              },
              {
                "depth": 15,
                "value": 0.0,
                "norm_class_idx": 0
              },
              {
                "depth": 13,
                "value": 2.0,
                "norm_class_idx": 2,
                "splits": [
                  {
                    "var": 9,
                    "quality": 8.5714282989501953e+00,
                    "le": 6.4053088426589966e-01
                  }
                ]
              },
              {
                "depth": 14,
                "value": 2.0,
                "norm_class_idx": 2
              },
              {
                "depth": 14,
                "value": 0.0,
                "norm_class_idx": 0
              },
              {
                "depth": 10,
                "value": 0.0,
                "norm_class_idx": 0,
                "splits": [
                  {
                    "var": 6,
                    "quality": 1.4947368621826172e+01,
                    "le": 8.9494094848632812e+01
                  }
                ]
              },
              {
                "depth": 11,
                "value": 2.0,
                "norm_class_idx": 2
              },
              {
                "depth": 11,
                "value": 0.0,
                "norm_class_idx": 0,
                "splits": [
                  {
                    "var": 6,
                    "quality": 1.4500000000000000e+01,
                    "le": 1.3672491455078125e+02
                  }
                ]
              },
              {
                "depth": 12,
                "value": 0.0,
                "norm_class_idx": 0
              },
              {
                "depth": 12,
                "value": 0.0,
                "norm_class_idx": 0,
                "splits": [
                  {
                    "var": 0,
                    "quality": 1.0500000000000000e+01,
                    "le": 7.5125000000000000e+01
                  }
                ]
              },
              {
                "depth": 13,
                "value": 2.0,
                "norm_class_idx": 2
              },
              {
                "depth": 13,
                "value": 0.0,
                "norm_class_idx": 0
              },
              {
                "depth": 7,
                "value": 2.0,
                "norm_class_idx": 2
              },
              {
                "depth": 6,
                "value": 0.0,
                "norm_class_idx": 0,
                "splits": [
                  {
                    "var": 9,
                    "quality": 23.0,
                    "le": 6.1933213472366333e-01
                  }
                ]
              },
              {
                "depth": 7,
                "value": 2.0,
                "norm_class_idx": 2
              },
              {
                "depth": 7,
                "value": 0.0,
                "norm_class_idx": 0
              },
              {
                "depth": 4,
                "value": 2.0,
                "norm_class_idx": 2,
                "splits": [
                  {
                    "var": 2,
                    "quality": 5.5578712463378906e+01,
                    "le": 9.0928518772125244e-01
                  }
                ]
              },
              {
                "depth": 5,
                "value": 2.0,
                "norm_class_idx": 2,
                "splits": [
                  {
                    "var": 10,
                    "quality": 4.4451614379882812e+01,
                    "le": 3.8912081718444824e-01
                  }
                ]
              },
              {
                "depth": 6,
                "value": 2.0,
                "norm_class_idx": 2,
                "splits": [
                  {
                    "var": 10,
                    "quality": 2.1666666030883789e+01,
                    "le": 3.6632776260375977e-01
                  }
                ]
              },
              {
                "depth": 7,
                "value": 2.0,
                "norm_class_idx": 2,
                "splits": [
                  {
                    "var": 6,
                    "quality": 2.0538461685180664e+01,
                    "le": 4.9701072692871094e+01
                  }
                ]
              },
              {
                "depth": 8,
                "value": 2.0,
                "norm_class_idx": 2,
                "splits": [
                  {
                    "var": 9,
                    "quality": 9.8888893127441406e+00,
                    "le": 5.6815713644027710e-01
                  }
                ]
              },
              {
                "depth": 9,
                "value": 2.0,
                "norm_class_idx": 2
              },
              {
                "depth": 9,
                "value": 0.0,
                "norm_class_idx": 0
              },
              {
                "depth": 8,
                "value": 2.0,
                "norm_class_idx": 2
              },
              {
                "depth": 7,
                "value": 0.0,
                "norm_class_idx": 0
              },
              {
                "depth": 6,
                "value": 2.0,
                "norm_class_idx": 2
              },
              {
                "depth": 5,
                "value": 0.0,
                "norm_class_idx": 0,
                "splits": [
                  {
                    "var": 2,
                    "quality": 20.0,
                    "le": 9.5518743991851807e-01
                  }
                ]
              },
              {
                "depth": 6,
                "value": 0.0,
                "norm_class_idx": 0
              },
              {
                "depth": 6,
                "value": 2.0,
                "norm_class_idx": 2
              }
            ]
          },
          {
            "nodes": [
              {
                "depth": 0,
                "value": 1.0,
                "norm_class_idx": 1,
                "splits": [
                  {
                    "var": 13,
                    "quality": 4.3740200805664062e+02,
                    "le": 5.5000000000000000e+00
                  }
                ]
              },
              {
                "depth": 1,
                "value": 1.0,
                "norm_class_idx": 1,
                "splits": [
                  {
                    "var": 12,
                    "quality": 2.1226495361328125e+02,
                    "le": 3.3657440543174744e-01
                  }
                ]
              },
              {
                "depth": 2,
                "value": 1.0,
                "norm_class_idx": 1,
                "splits": [
                  {
                    "var": 5,
                    "quality": 2.1473043823242188e+02,
                    "le": 4.1408427059650421e-02
                  }
                ]
              },
              {
                "depth": 3,
                "value": 2.0,
                "norm_class_idx": 2
              },
              {
                "depth": 3,
                "value": 1.0,
                "norm_class_idx": 1,
                "splits": [
                  {
                    "var": 11,
                    "quality": 2.1345454406738281e+02,
                    "le": 6.0039925575256348e-01
                  }
                ]
              },
              {
                "depth": 4,
                "value": 1.0,
                "norm_class_idx": 1
              },
              {
                "depth": 4,
                "value": 1.0,
                "norm_class_idx": 1,
                "splits": [
                  {
                    "var": 12,
                    "quality": 2.0944548034667969e+02,
                    "le": 3.1788218021392822e-01
                  }
                ]
              },
              {
                "depth": 5,
                "value": 1.0,
                "norm_class_idx": 1,
                "splits": [
                  {
                    "var": 11,
                    "quality": 2.0639999389648438e+02,
                    "le": 8.4089434146881104e-01
                  }
                ]
              },
              {
                "depth": 6,
                "value": 1.0,
                "norm_class_idx": 1,
                "splits": [
                  {
                    "var": 11,
                    "quality": 5.6137931823730469e+01,
                    "le": 8.3864879608154297e-01
                  }
                ]
              },
              {
                "depth": 7,
                "value": 1.0,
                "norm_class_idx": 1,
                "splits": [
                  {
                    "var": 3,
                    "quality": 5.4571430206298828e+01,
                    "le": 6.6303701400756836e+00
                  }
                ]
              },
              {
                "depth": 8,
                "value": 1.0,
                "norm_class_idx": 1,
                "splits": [
                  {
                    "var": 7,
                    "quality": 1.1333333015441895e+01,
                    "le": 5.8910671621561050e-02
                  }
                ]
              },
              {
                "depth": 9,
                "value": 1.0,
                "norm_class_idx": 1
              },
              {
                "depth": 9,
                "value": 1.0,
                "norm_class_idx": 1
              },
              {
                "depth": 8,
                "value": 1.0,
                "norm_class_idx": 1
              },
              {
                "depth": 7,
                "value": 2.0,
                "norm_class_idx": 2
              },
              {
                "depth": 6,
                "value": 1.0,
                "norm_class_idx": 1
              },
              {
                "depth": 5,
                "value": 1.0,
                "norm_class_idx": 1
              },
              {
                "depth": 2,
                "value": 0.0,
                "norm_class_idx": 0
              },
              {
                "depth": 1,
                "value": 0.0,
                "norm_class_idx": 0,
                "splits": [
                  {
                    "var": 9,
                    "quality": 2.5243692016601562e+02,
                    "le": 2.7496644854545593e-01
                  }
                ]
              },
              {
                "depth": 2,
                "value": 1.0,
                "norm_class_idx": 1,
                "splits": [
                  {
                    "var": 2,
                    "quality": 4.7445587158203125e+01,
                    "le": 9.9842560291290283e-01
                  }
                ]
              },
              {
                "depth": 3,
                "value": 1.0,
                "norm_class_idx": 1,
                "splits": [
                  {
                    "var": 1,
                    "quality": 4.3798553466796875e+01,
                    "le": 2.1865367889404297e+01
                  }
                ]
              },
              {
                "depth": 4,
                "value": 0.0,
                "norm_class_idx": 0,
                "splits": [
                  {
                    "var": 7,
                    "quality": 2.5521568298339844e+01,
                    "le": 4.7697871923446655e-02
                  }
                ]
              },
              {
                "depth": 5,
                "value": 2.0,
                "norm_class_idx": 2,
                "splits": [
                  {
                    "var": 11,
                    "quality": 1.2153845787048340e+01,
                    "le": 7.9209899902343750e-01
                  }
                ]
              },
              {
                "depth": 6,
                "value": 2.0,
                "norm_class_idx": 2,
                "splits": [
                  {
                    "var": 2,
                    "quality": 12.0,
                    "le": 9.2160892486572266e-01
                  }
                ]
              },
              {
                "depth": 7,
                "value": 2.0,
                "norm_class_idx": 2
              },
              {
                "depth": 7,
                "value": 0.0,
                "norm_class_idx": 0
              },
              {
                "depth": 6,
                "value": 0.0,
                "norm_class_idx": 0
              },
              {
                "depth": 5,
                "value": 0.0,
                "norm_class_idx": 0,
                "splits": [
                  {
                    "var": 13,
                    "quality": 2.2785715103149414e+01,
                    "le": 7.5000000000000000e+00
                  }
                ]
              },
              {
                "depth": 6,
                "value": 1.0,
                "norm_class_idx": 1
              },
              {
                "depth": 6,
                "value": 0.0,
                "norm_class_idx": 0,
                "splits": [
                  {
                    "var": 11,
                    "quality": 2.2666666030883789e+01,
                    "le": 7.4204617738723755e-01
                  }
                ]
              },
              {
                "depth": 7,
                "value": 0.0,
                "norm_class_idx": 0
              },
              {
                "depth": 7,
                "value": 2.0,
                "norm_class_idx": 2
              },
              {
                "depth": 4,
                "value": 1.0,
                "norm_class_idx": 1,
                "splits": [
                  {
                    "var": 5,
                    "quality": 2.9068965911865234e+01,
                    "le": 2.1244102716445923e-01
                  }
                ]
              },
              {
                "depth": 5,
                "value": 1.0,
                "norm_class_idx": 1,
                "splits": [
                  {
                    "var": 2,
                    "quality": 29.0,
                    "le": 9.0488821268081665e-01
                  }
                ]
              },
              {
                "depth": 6,
                "value": 1.0,
                "norm_class_idx": 1
              },
              {
                "depth": 6,
                "value": 2.0,
                "norm_class_idx": 2
              },
              {
                "depth": 5,
                "value": 0.0,
                "norm_class_idx": 0
              },
              {
                "depth": 3,
                "value": 2.0,
                "norm_class_idx": 2,
                "splits": [
                  {
                    "var": 12,
                    "quality": 2.1936758041381836e+01,
                    "le": 2.2388750314712524e-01
                  }
                ]
              },
              {
                "depth": 4,
                "value": 1.0,
                "norm_class_idx": 1,
                "splits": [
                  {
                    "var": 6,
                    "quality": 8.0,
                    "le": 1.7818655967712402e+00
                  }
                ]
              },
              {
                "depth": 5,
                "value": 1.0,
                "norm_class_idx": 1
              },
              {
                "depth": 5,
                "value": 2.0,
                "norm_class_idx": 2
              },
              {
                "depth": 4,
                "value": 2.0,
                "norm_class_idx": 2,
                "splits": [
                  {
                    "var": 3,
                    "quality": 1.8117647171020508e+01,
                    "le": 5.5844392776489258e+00
                  }
                ]
              },
              {
                "depth": 5,
                "value": 2.0,
                "norm_class_idx": 2,
                "splits": [
                  {
                    "var": 3,
                    "quality": 16.0,
                    "le": 3.9710102081298828e+00
                  }
                ]
              },
              {
                "depth": 6,
                "value": 0.0,
                "norm_class_idx": 0
              },
              {
                "depth": 6,
                "value": 2.0,
                "norm_class_idx": 2
              },
              {
                "depth": 5,
                "value": 0.0,
                "norm_class_idx": 0
              },
              {
                "depth": 2,
                "value": 0.0,
                "norm_class_idx": 0,
                "splits": [
                  {
                    "var": 11,
                    "quality": 2.3432560729980469e+02,
                    "le": 8.5107874870300293e-01
                  }
                ]
              },
              {
                "depth": 3,
                "value": 0.0,
                "norm_class_idx": 0,
                "splits": [
                  {
                    "var": 13,
                    "quality": 2.3334277343750000e+02,
                    "le": 9.5000000000000000e+00
                  }
                ]
              },
              {
                "depth": 4,
                "value": 0.0,
                "norm_class_idx": 0,
                "splits": [
                  {
                    "var": 11,
                    "quality": 1.2409497070312500e+02,
                    "le": 7.4527621269226074e-01
                  }
                ]
              },
              {
                "depth": 5,
                "value": 0.0,
                "norm_class_idx": 0,
                "splits": [
                  {
                    "var": 10,
                    "quality": 9.6973541259765625e+01,
                    "le": 2.1282656490802765e-01
                  }
                ]
              },
              {
                "depth": 6,
                "value": 1.0,
                "norm_class_idx": 1
              },
              {
                "depth": 6,
                "value": 0.0,
                "norm_class_idx": 0,
                "splits": [
                  {
                    "var": 10,
                    "quality": 9.7176315307617188e+01,
                    "le": 3.9555832743644714e-01
                  }
                ]
              },
              {
                "depth": 7,
                "value": 0.0,
                "norm_class_idx": 0,
                "splits": [
                  {
                    "var": 12,
                    "quality": 6.3941177368164062e+01,
                    "le": 2.8511953353881836e-01
                  }
                ]
              },
              {
                "depth": 8,
                "value": 0.0,
                "norm_class_idx": 0
              },
              {
                "depth": 8,
                "value": 0.0,
                "norm_class_idx": 0,
                "splits": [
                  {
                    "var": 12,
                    "quality": 3.9569229125976562e+01,
                    "le": 2.9848027229309082e-01
                  }
                ]
              },
              {
                "depth": 9,
                "value": 2.0,
                "norm_class_idx": 2
              },
              {
                "depth": 9,
                "value": 0.0,
                "norm_class_idx": 0,
                "splits": [
                  {
                    "var": 2,
                    "quality": 4.0307693481445312e+01,
                    "le": 9.1773462295532227e-01
                  }
                ]
              },
              {
                "depth": 10,
                "value": 0.0,
                "norm_class_idx": 0,
                "splits": [
                  {
                    "var": 6,
                    "quality": 2.1895160675048828e+01,
                    "le": 6.0366104125976562e+01
                  }
                ]
              },
              {
                "depth": 11,
                "value": 0.0,
                "norm_class_idx": 0
              },
              {
                "depth": 11,
                "value": 2.0,
                "norm_class_idx": 2,
                "splits": [
                  {
                    "var": 10,
                    "quality": 1.9295238494873047e+01,
                    "le": 3.1319075822830200e-01
                  }
                ]
              },
              {
                "depth": 12,
                "value": 2.0,
                "norm_class_idx": 2
              },
              {
                "depth": 12,
                "value": 0.0,
                "norm_class_idx": 0,
                "splits": [
                  {
                    "var": 10,
                    "quality": 1.4846154212951660e+01,
                    "le": 3.5231953859329224e-01
                  }
                ]
              },
              {
                "depth": 13,
                "value": 0.0,
                "norm_class_idx": 0
              },
              {
                "depth": 13,
                "value": 2.0,
                "norm_class_idx": 2,
                "splits": [
                  {
                    "var": 11,
                    "quality": 1.1222222328186035e+01,
                    "le": 6.4028966426849365e-01
                  }
                ]
              },
              {
                "depth": 14,
                "value": 0.0,
                "norm_class_idx": 0
              },
              {
                "depth": 14,
                "value": 2.0,
                "norm_class_idx": 2
              },
              {
                "depth": 10,
                "value": 0.0,
                "norm_class_idx": 0,
                "splits": [
                  {
                    "var": 11,
                    "quality": 2.2319999694824219e+01,
                    "le": 7.1220940351486206e-01
                  }
                ]
              },
              {
                "depth": 11,
                "value": 0.0,
                "norm_class_idx": 0,
                "splits": [
                  {
                    "var": 9,
                    "quality": 23.0,
                    "le": 3.6271530389785767e-01
                  }
                ]
              },
              {
                "depth": 12,
                "value": 0.0,
                "norm_class_idx": 0
              },
              {
                "depth": 12,
                "value": 0.0,
                "norm_class_idx": 0
              },
              {
                "depth": 11,
                "value": 2.0,
                "norm_class_idx": 2
              },
              {
                "depth": 7,
                "value": 0.0,
                "norm_class_idx": 0,
                "splits": [
                  {
                    "var": 4,
                    "quality": 39.0,
                    "le": 5.9537019729614258e+00
                  }
                ]
              },
              {
                "depth": 8,
                "value": 0.0,
                "norm_class_idx": 0
              },
              {
                "depth": 8,
                "value": 0.0,
                "norm_class_idx": 0
              },
              {
                "depth": 5,
                "value": 2.0,
                "norm_class_idx": 2,
                "splits": [
                  {
                    "var": 2,
                    "quality": 3.7362930297851562e+01,
                    "le": 6.7423635721206665e-01
                  }
                ]
              },
              {
                "depth": 6,
                "value": 2.0,
                "norm_class_idx": 2,
                "splits": [
                  {
                    "var": 8,
                    "quality": 1.5399999618530273e+01,
                    "le": 8.2502269744873047e-01
                  }
                ]
              },
              {
                "depth": 7,
                "value": 2.0,
                "norm_class_idx": 2
              },
              {
                "depth": 7,
                "value": 2.0,
                "norm_class_idx": 2
              },
              {
                "depth": 6,
                "value": 0.0,
                "norm_class_idx": 0,
                "splits": [
                  {
                    "var": 7,
                    "quality": 2.9203845977783203e+01,
                    "le": 1.0719320923089981e-01
                  }
                ]
              },
              {
                "depth": 7,
                "value": 2.0,
                "norm_class_idx": 2,
                "splits": [
                  {
                    "var": 9,
                    "quality": 13.0,
                    "le": 2.8520154953002930e-01
                  }
                ]
              },
              {
                "depth": 8,
                "value": 0.0,
                "norm_class_idx": 0
              },
              {
                "depth": 8,
                "value": 2.0,
                "norm_class_idx": 2
              },
              {
                "depth": 7,
                "value": 0.0,
                "norm_class_idx": 0,
                "splits": [
                  {
                    "var": 12,
                    "quality": 2.1485713958740234e+01,
                    "le": 2.6624315977096558e-01
                  }
                ]
              },
              {
                "depth": 8,
                "value": 1.0,
                "norm_class_idx": 1
              },
              {
                "depth": 8,
                "value": 0.0,
                "norm_class_idx": 0,
                "splits": [
                  {
                    "var": 5,
                    "quality": 2.4480262756347656e+01,
                    "le": 3.5355049371719360e-01
                  }
                ]
              },
              {
                "depth": 9,
                "value": 0.0,
                "norm_class_idx": 0,
                "splits": [
                  {
                    "var": 1,
                    "quality": 1.7333333969116211e+01,
                    "le": 3.5017944335937500e+01
                  }
                ]
              },
              {
                "depth": 10,
                "value": 0.0,
                "norm_class_idx": 0
              },
              {
                "depth": 10,
                "value": 0.0,
                "norm_class_idx": 0
              },
              {
                "depth": 9,
                "value": 2.0,
                "norm_class_idx": 2,
                "splits": [
                  {
                    "var": 2,
                    "quality": 1.1555555343627930e+01,
                    "le": 7.8730332851409912e-01
                  }
                ]
              },
              {
                "depth": 10,
                "value": 2.0,
                "norm_class_idx": 2
              },
              {
                "depth": 10,
                "value": 0.0,
                "norm_class_idx": 0
              },
              {
                "depth": 4,
                "value": 2.0,
                "norm_class_idx": 2,
                "splits": [
                  {
                    "var": 12,
                    "quality": 1.3345794677734375e+02,
                    "le": 2.6138120889663696e-01
                  }
                ]
              },
              {
                "depth": 5,
                "value": 2.0,
                "norm_class_idx": 2
              },
              {
                "depth": 5,
                "value": 2.0,
                "norm_class_idx": 2,
                "splits": [
                  {
                    "var": 9,
                    "quality": 1.1042572021484375e+02,
                    "le": 6.1717677116394043e-01
                  }
                ]
              },
              {
                "depth": 6,
                "value": 0.0,
                "norm_class_idx": 0,
                "splits": [
                  {
                    "var": 9,
                    "quality": 7.1242065429687500e+01,
                    "le": 4.9467337131500244e-01
                  }
                ]
              },
              {
                "depth": 7,
                "value": 2.0,
                "norm_class_idx": 2,
                "splits": [
                  {
                    "var": 5,
                    "quality": 5.3776836395263672e+01,
                    "le": 2.9385244846343994e-01
                  }
                ]
              },
              {
                "depth": 8,
                "value": 2.0,
                "norm_class_idx": 2,
                "splits": [
                  {
                    "var": 11,
                    "quality": 2.5620689392089844e+01,
                    "le": 7.9686295986175537e-01
                  }
                ]
              },
              {
                "depth": 9,
                "value": 2.0,
                "norm_class_idx": 2,
                "splits": [
                  {
                    "var": 6,
                    "quality": 2.4296297073364258e+01,
                    "le": 1.9672847986221313e+00
                  }
                ]
              },
              {
                "depth": 10,
                "value": 0.0,
                "norm_class_idx": 0
              },
              {
                "depth": 10,
                "value": 2.0,
                "norm_class_idx": 2,
                "splits": [
                  {
                    "var": 8,
                    "quality": 24.0,
[truncated: 1,495,750 more chars]
