# Supplementary material for: Spatial Profiling of the Prostate Cancer Tumor Microenvironment Reveals Multiple Differences in Gene Expression and Correlation with Recurrence Risk
Source: Cancers (Basel). 2022 Oct 8;14(19):4923. doi: 10.3390/cancers14194923 (PMC9562240; doi:10.3390/cancers14194923)
Supplement: Supplementary file 1 [file cancers-14-04923-s001.zip › Supplementary Table S1.xlsx]

## Sheet: Supplementary Table S1
Supplementary Table S1: Clinical information for samples used for Digital Spatial Profiling analysis.
Patient ID	Tumor Stage	Primary Gleason	Secondary Gleason	Total Gleason	Treatment	Age	Margins	Relapse
PCa_1	pT2c	4	3	7	surgery only	59	negative	no
PCa_2	pT2c	4	3	7	surgery only	70	negative	no
PCa_3	pT3a	3	4	7	surgery only	66	negative	no
PCa_4	pT2cR1	3	4	7	surgery only	68	positive	no
