# Supplementary material for: Spatial Profiling of the Prostate Cancer Tumor Microenvironment Reveals Multiple Differences in Gene Expression and Correlation with Recurrence Risk
Source: Cancers (Basel). 2022 Oct 8;14(19):4923. doi: 10.3390/cancers14194923 (PMC9562240; doi:10.3390/cancers14194923)
Supplement: Supplementary file 1 [file cancers-14-04923-s001.zip › Supplementary Table S2.xlsx]

## Sheet: Supplementary Table S2
Supplementary Table S2: Statistically significantlly differentially expressed genes between stroma and tumor ROIs for immune/oncology panel of 58 proteins. Shown are those that have FDR < 0.2 and p < 0.05.
Target Name	Log2 ( TAS vs Tumor)	Pvalue	Adjusted pvalue	-log10 pvalue	-log10 adjusted pvalue
CD44	-2.78808	7.54605e-07	1.50921e-05	6.12228	4.82125
PanCk	-5.09786	1.62858e-06	2.17144e-05	5.78819	4.66325
STING	-2.25208	7.62936e-06	7.23772e-05	5.11751	4.1404
CD68	-0.976321	9.04715e-06	7.23772e-05	5.04349	4.1404
CD11c	-0.908669	0.000110456	0.000736375	3.95681	3.1329
CTLA4	1.31169	0.000492389	0.00246195	3.30769	2.60872
CD127	-3.08562	0.00183618	0.00616096	2.73608	2.21035
CD25	-1.91628	0.0018392	0.00616096	2.73537	2.21035
HLA-DR	-1.18403	0.00184829	0.00616096	2.73323	2.21035
OX40L	1.14125	0.00201219	0.00619134	2.69633	2.20822
EpCAM	-5.31202	0.0029526	0.00843601	2.52979	2.07386
Her2	-2.77447	0.00466644	0.0124438	2.33101	1.90505
B7-H3	-2.93218	0.00713543	0.0178386	2.14658	1.74864
GZMB	-0.747159	0.0109932	0.0258664	1.95888	1.58726
CD45RO	-0.981813	0.0154714	0.0339929	1.81047	1.46861
CD20	-0.766158	0.0170605	0.0339929	1.76801	1.46861
Tim-3	-2.25537	0.0172379	0.0339929	1.76351	1.46861
Ki-67	-0.425386	0.0178463	0.0339929	1.74845	1.46861
CD40	-1.09675	0.0283868	0.0510178	1.54688	1.29228
Beta-2-microglobulin	-2.24158	0.0293353	0.0510178	1.53261	1.29228
CD14	-0.982533	0.0319026	0.053171	1.49617	1.27433
CD34	-1.49096	0.0396901	0.0635042	1.40132	1.1972
ICOS	-0.78996	0.0462334	0.0697187	1.33504	1.15665
Bcl-2	-1.32177	0.0478128	0.0697187	1.32046	1.15665
