# Supplementary material for: Spatial Profiling of the Prostate Cancer Tumor Microenvironment Reveals Multiple Differences in Gene Expression and Correlation with Recurrence Risk
Source: Cancers (Basel). 2022 Oct 8;14(19):4923. doi: 10.3390/cancers14194923 (PMC9562240; doi:10.3390/cancers14194923)
Supplement: Supplementary file 1 [file cancers-14-04923-s001.zip › Supplementary Table S3.xlsx]

## Sheet: Supplementary Table S3
Supplementary Table S3: Statistically significantlly differentially expressed genes between CD45+ stroma and CD45+tumor ROIs for immune/oncology panel of 58 proteins. Shown are those that have FDR < 0.2 and p < 0.05.
Target Name	Log2 TAS vs Tumor	Pvalue	Adjusted pvalue	-log10 pvalue	-log10 adjusted pvalue
Her2	-1.76996	0.000159347	0.00637387	3.79766	2.1956
EpCAM	-4.70679	0.000360334	0.00720668	3.44329	2.14226
PanCk	-4.24252	0.00154548	0.0206064	2.81094	1.686
B7-H3	-1.74881	0.0116664	0.116664	1.93306	0.933063
