# Supplementary material for: Spatial Profiling of the Prostate Cancer Tumor Microenvironment Reveals Multiple Differences in Gene Expression and Correlation with Recurrence Risk
Source: Cancers (Basel). 2022 Oct 8;14(19):4923. doi: 10.3390/cancers14194923 (PMC9562240; doi:10.3390/cancers14194923)
Supplement: Supplementary file 1 [file cancers-14-04923-s001.zip › Supplementary Table S4.xlsx]

## Sheet: Supplementary Table S4
Supplementary Table S4: Statistically significantly differentially expressed genes between TAS and tumor ROIs for the Cancer Transcriptome Atlas gene panel. Shown are those that have FDR < 0.2 and p < 0.05.
Target Name	Log2 TAS vs Tumor	Pvalue	Adjusted pvalue	-log10 pvalue	-log10 adjusted pvalue
ABCF1	-0.41132	0.02815	0.117063	1.55052	0.93158
ACTA2	2.97561	9.89e-07	9.64e-05	6.00467	4.01598
ACVR1B	-0.55619	0.00117	0.033257	2.93169	1.47812
ADAM12	0.450953	0.003578	0.051187	2.44639	1.29084
AKT1	-1.0375	0.011208	0.078884	1.95046	1.10301
ALCAM	-1.48008	0.049238	0.14655	1.3077	0.834015
ALDOA	-0.44105	0.032843	0.121396	1.48355	0.915796
ANP32B	-0.32381	0.020137	0.099301	1.696	1.00304
ANXA1	-1.27981	0.04613	0.142354	1.33602	0.846629
API5	-0.43529	0.007263	0.06694	2.13887	1.17431
ARG2	-1.84578	0.017218	0.091666	1.76402	1.03779
ARID2	-0.45472	0.000162	0.006515	3.78945	2.18611
ASPG	0.594129	0.02173	0.10331	1.66294	0.985857
ATP5F1D	-0.61245	0.040417	0.131887	1.39344	0.879797
ATP5ME	-0.8553	0.029592	0.117503	1.52883	0.92995
B2M	-1.25156	0.011214	0.078884	1.95024	1.10301
BCL2L1	-0.85713	0.019475	0.096949	1.71052	1.01346
BRD2	-1.2064	0.006471	0.063064	2.18902	1.20022
BRD4	-0.60873	0.022981	0.10359	1.63864	0.984684
C1QA	0.635205	0.017332	0.091666	1.76116	1.03779
C1QB	0.586608	0.015316	0.089199	1.81486	1.04964
C1QBP	-0.86559	0.012334	0.080112	1.9089	1.0963
C1R	1.35182	0.003938	0.053564	2.40473	1.27113
C1S	1.28404	0.000869	0.026954	3.06074	1.56937
C4A/B	0.872804	0.004036	0.053564	2.39403	1.27113
C7	0.889794	0.000369	0.011993	3.43263	1.92107
CBLC	-1.77372	0.00432	0.053564	2.36455	1.27113
CCL4	0.579549	0.011906	0.079058	1.92422	1.10206
CCND1	-0.78129	0.027049	0.116024	1.56784	0.935454
CCND2	0.97946	0.00385	0.053564	2.41459	1.27113
CD163	0.663342	0.006276	0.063064	2.2023	1.20022
CD164	-0.91648	0.002694	0.050872	2.56965	1.29353
CD2	0.578885	0.014797	0.088518	1.82982	1.05297
CD24	-1.9013	0.000152	0.006464	3.81915	2.18948
CD37	0.596903	0.002715	0.050872	2.56621	1.29353
CD4	0.516681	0.030368	0.118644	1.51758	0.925754
CD44	-0.90522	0.015056	0.088518	1.82229	1.05297
CD46	-1.54024	0.017339	0.091666	1.76099	1.03779
CD47	-0.88292	0.032913	0.121396	1.48264	0.915796
CD69	0.717225	0.02194	0.10331	1.65877	0.985857
CD9	-2.41794	0.000243	0.009198	3.61482	2.0363
CDC25B	0.521073	0.014003	0.086816	1.85379	1.0614
CDH1	-2.42455	8.65e-07	9.64e-05	6.06308	4.01598
CDK4	-0.32669	0.049832	0.14655	1.30249	0.834015
CFD	0.946326	0.021986	0.10331	1.65786	0.985857
CLU	1.8098	0.001921	0.045169	2.71654	1.34516
CNOT2	-0.2527	0.047536	0.144731	1.32298	0.83944
COL1A2	1.2003	0.005153	0.056437	2.2879	1.24843
COL3A1	0.822393	0.04088	0.132387	1.38849	0.878155
COL5A1	0.937292	6.19e-05	0.003245	4.2086	2.48876
COL6A3	1.01922	0.00212	0.045176	2.67373	1.34509
COX4I1	-0.47504	0.002846	0.050872	2.54584	1.29353
COX5B	-0.90159	0.048376	0.145983	1.31537	0.835697
COX6A1	-1.06593	0.016726	0.091255	1.77662	1.03974
COX6B1	-0.79879	0.029815	0.117535	1.52557	0.929833
CREB1	-0.30503	0.01194	0.079058	1.923	1.10206
CREB3L1	-0.608	0.019409	0.096949	1.712	1.01346
CREBBP	-0.50336	0.005213	0.056437	2.28288	1.24843
CSF1R	0.581879	0.004598	0.054065	2.33744	1.26708
CTNNB1	-0.75774	0.016065	0.09086	1.79412	1.04163
CTSH	-0.96021	0.049262	0.14655	1.30749	0.834015
DPP4	-2.19373	0.040958	0.132387	1.38766	0.878155
DSP	-1.76237	0.000273	0.009798	3.56391	2.00888
DTX3L	-0.49609	0.029301	0.117503	1.53312	0.92995
DUSP1	-0.7542	0.047277	0.144731	1.32535	0.83944
EFNA1	-1.3298	2.42e-05	0.001377	4.61556	2.86096
EPCAM	-1.92174	0.040004	0.131854	1.39789	0.879908
EPM2AIP1	-0.37196	0.031614	0.121396	1.50012	0.915796
ERO1A	0.220072	0.018405	0.095091	1.73507	1.02186
ETS2	-1.20544	0.024127	0.107545	1.6175	0.96841
EWSR1	-1.09306	0.002114	0.045176	2.67485	1.34509
EYA1	1.25152	6.69e-09	2.32e-06	8.17473	5.63438
FGF7	1.03491	0.003534	0.051187	2.4517	1.29084
FGFR1	1.13391	7.24e-05	0.003525	4.14046	2.4528
FLNA	2.55798	4.2e-08	9.56e-06	7.37629	5.01962
FLNB	-1.31371	0.009343	0.072407	2.02952	1.14022
FLNC	2.37817	6.81e-09	2.32e-06	8.16713	5.63438
FOXA1	-2.66606	0.007812	0.068991	2.10723	1.16121
FSTL3	0.765432	0.019306	0.096949	1.71432	1.01346
FUBP1	-0.75321	0.04002	0.131854	1.39772	0.879908
FZD6	-0.57046	0.037235	0.126972	1.42905	0.896291
FZD7	0.907277	0.007065	0.06692	2.1509	1.17444
GAS1	0.692587	0.002291	0.045961	2.63992	1.33761
GATA2	-0.77949	0.049755	0.14655	1.30316	0.834015
GLUD1	-0.73719	0.03642	0.126083	1.43866	0.899343
GMIP	0.442336	0.007582	0.068038	2.12022	1.16725
GOT2	-0.87173	1.13e-07	1.93e-05	6.94671	4.71499
GPI	-0.48926	0.031969	0.121396	1.49527	0.915796
GPX1	-1.01715	0.00751	0.068038	2.12434	1.16725
GPX4	-0.98267	0.001508	0.038085	2.82167	1.41925
GTF3C1	-0.98334	0.013898	0.086816	1.85704	1.0614
H3-3A	-0.93323	1.19e-05	0.000902	4.92448	3.04494
H3-5	-0.84859	0.04431	0.137987	1.3535	0.860163
HACD2	-1.04399	0.035367	0.124332	1.4514	0.905417
HDAC1	-0.74237	0.0483	0.145983	1.31605	0.835697
HK1	-0.67041	9.98e-05	0.004539	4.0007	2.34301
HLA-B	-1.31659	0.002833	0.050872	2.54776	1.29353
HLA-C	-1.26395	0.014959	0.088518	1.8251	1.05297
HLA-F	-0.35598	0.028965	0.117503	1.53812	0.92995
HSPA1A	-1.69933	0.00839	0.068991	2.07625	1.16121
IDH1	-1.69679	0.017011	0.091666	1.76927	1.03779
IL1R1	-1.49494	0.034375	0.122742	1.46376	0.911007
IL6ST	0.446018	0.011334	0.078884	1.94563	1.10301
ILF3	-0.86068	0.012265	0.080112	1.91135	1.0963
ITCH	-0.41547	0.024513	0.107594	1.6106	0.96821
ITGA1	1.6729	4.46e-06	0.00038	5.35104	3.42034
ITGA5	1.18049	0.037597	0.126998	1.42485	0.896204
ITGA6	-0.66805	0.033108	0.121396	1.48007	0.915796
ITGA8	1.61464	0.008078	0.068991	2.09268	1.16121
ITGB1	0.424164	0.036644	0.126218	1.436	0.898878
ITK	0.624082	0.042525	0.136589	1.37136	0.864585
JAK3	0.541388	0.035836	0.12477	1.44568	0.90389
JAM3	1.22124	0.009216	0.072247	2.03544	1.14118
JAML	0.668577	0.009126	0.072247	2.03973	1.14118
JUN	-0.64359	0.02811	0.117063	1.55113	0.93158
JUP	-1.27726	0.020239	0.099301	1.69382	1.00304
KLF4	-0.95738	0.011567	0.078884	1.93679	1.10301
KRT18	-3.24287	0.004557	0.054065	2.34131	1.26708
LAMA5	-0.5624	0.00148	0.038085	2.82978	1.41925
LAMP1	-0.87669	0.030444	0.118644	1.5165	0.925754
LCP1	-1.54194	0.023087	0.10359	1.63662	0.984684
LTBP1	1.30147	0.004157	0.053564	2.38123	1.27113
LTBR	-0.73031	0.002083	0.045176	2.68135	1.34509
MAP2K2	-0.71908	0.005838	0.061253	2.23374	1.21287
MAP2K4	-0.43701	0.034192	0.122731	1.46608	0.911047
MAP3K20	0.857355	0.009705	0.073684	2.013	1.13263
MAP3K5	-0.43541	0.043749	0.137987	1.35903	0.860163
MASP1	1.17462	1.9e-05	0.00118	4.72053	2.92814
MCAM	1.45638	0.008354	0.068991	2.07812	1.16121
MCM7	-0.3709	0.013276	0.084421	1.87692	1.07355
MDM2	-0.67316	0.005338	0.056883	2.27262	1.24502
MDM4	-0.58186	0.037712	0.126998	1.42352	0.896204
MFGE8	0.939074	0.015433	0.089199	1.81154	1.04964
MIF	-1.14096	0.00828	0.068991	2.08199	1.16121
MLPH	-2.63204	0.011213	0.078884	1.95028	1.10301
MRC1	0.682554	0.024538	0.107594	1.61017	0.96821
MS4A6A	0.436419	0.021011	0.101627	1.67756	0.992992
MXI1	0.457249	0.004841	0.05456	2.31503	1.26313
MYC	-1.39896	0.012469	0.080223	1.90418	1.0957
NCOR1	-0.44617	0.03951	0.131854	1.40329	0.879908
NDUFA1	-0.79686	0.044113	0.137987	1.35544	0.860163
NDUFA11	-0.74314	0.043184	0.137624	1.36468	0.861304
NDUFA12	-0.42002	0.018753	0.096162	1.72693	1.017
NDUFA13	-0.93058	0.022571	0.10331	1.64646	0.985857
NDUFA2	-0.62749	0.029572	0.117503	1.52912	0.92995
NDUFB4	-0.75197	0.027285	0.116301	1.56408	0.934415
NDUFB7	-0.84493	0.016505	0.091255	1.7824	1.03974
NDUFS7	-0.23555	0.018933	0.096363	1.72277	1.01609
NECTIN2	-1.26745	0.004594	0.054065	2.33785	1.26708
NFATC4	0.691528	0.014683	0.088518	1.83317	1.05297
NKX3-1	-2.85557	0.022298	0.10331	1.65174	0.985857
NLRC5	0.445145	0.044228	0.137987	1.35431	0.860163
OAZ1	-0.93694	0.008509	0.069087	2.07011	1.1606
PEBP1	-0.95026	0.011835	0.079058	1.92685	1.10206
PIK3R5	0.347786	0.047425	0.144731	1.32399	0.83944
PKM	-0.77503	0.028786	0.117503	1.54082	0.92995
PKP3	-0.89521	0.033805	0.121986	1.47101	0.91369
PLA2G2A	-1.07593	0.037801	0.126998	1.42249	0.896204
POLB	-0.64623	0.004251	0.053564	2.3715	1.27113
POLR2A	-0.7104	0.00034	0.011604	3.46813	1.93538
POLR2H	-0.40354	0.009724	0.073684	2.01217	1.13263
PPL	-0.69766	0.026658	0.115068	1.57417	0.939045
PPP3CA	-1.55128	0.006748	0.064814	2.17086	1.18833
PPP3R1	-0.29411	0.024611	0.107594	1.60887	0.96821
PRDX5	-0.83793	0.016107	0.09086	1.79298	1.04163
PRKCD	-0.66012	0.025405	0.11036	1.59507	0.957189
PSMB5	-0.68963	0.035233	0.124332	1.45305	0.905417
PSMB9	0.307262	0.033453	0.121418	1.47557	0.915716
PUM1	-0.39699	0.035858	0.12477	1.44542	0.90389
PVRIG	-0.36189	0.021988	0.10331	1.65782	0.985857
RAB7A	-0.65266	0.022512	0.10331	1.64759	0.985857
RAC1	-0.70653	0.028672	0.117503	1.54254	0.92995
RANBP2	-1.04878	0.040318	0.131887	1.39451	0.879797
RASGRP2	0.850513	0.007256	0.06694	2.1393	1.17431
RBL2	-0.78702	0.042659	0.136589	1.36999	0.864585
RELA	-0.52653	0.016723	0.091255	1.77668	1.03974
RELN	0.56217	0.01612	0.09086	1.79263	1.04163
RPL23	-1.60307	0.001378	0.037587	2.86081	1.42497
RPL7A	-1.73949	0.00419	0.053564	2.37779	1.27113
RPS27A	-0.98496	0.003224	0.051187	2.49161	1.29084
RPS6	-1.7662	0.002199	0.045454	2.6577	1.34243
SERINC2	-1.11444	0.001777	0.043272	2.75042	1.36379
SERINC5	-2.04287	0.00295	0.050872	2.5302	1.29353
SERPING1	1.2721	0.006473	0.063064	2.18891	1.20022
SETD2	-0.47777	0.048776	0.146541	1.3118	0.83404
SF3A1	-0.51991	0.008862	0.071102	2.05248	1.14812
SF3B1	-0.77475	0.022753	0.103448	1.64297	0.985278
SFRP1	0.809084	0.003497	0.051187	2.45634	1.29084
SFRP2	0.727917	0.003303	0.051187	2.48116	1.29084
SFXN1	-0.27154	0.045267	0.140326	1.34422	0.85286
SLC1A5	-1.33399	0.006354	0.063064	2.19692	1.20022
SLC25A1	-0.50022	0.00631	0.063064	2.19999	1.20022
SLC39A6	-1.92561	0.039717	0.131854	1.40103	0.879908
SMAD4	-0.82612	0.032839	0.121396	1.48361	0.915796
SMARCA4	-0.98428	0.00488	0.05456	2.31158	1.26313
SOD1	-0.93252	0.014461	0.088518	1.83981	1.05297
SP1	-0.39679	0.043996	0.137987	1.35659	0.860163
SRD5A2	0.770494	0.020797	0.101309	1.68201	0.99435
SRSF2	-0.86048	0.004788	0.05456	2.31985	1.26313
SSX1	-0.81647	0.008388	0.068991	2.07632	1.16121
ST6GAL1	-1.03038	0.022151	0.10331	1.65461	0.985857
STAT2	-0.34744	0.016697	0.091255	1.77736	1.03974
STAT3	-0.59042	0.031732	0.121396	1.4985	0.915796
STAT5B	0.314563	0.036932	0.12657	1.4326	0.89767
STAT6	-0.70191	0.027867	0.117063	1.55491	0.93158
TACSTD2	-2.6886	0.003075	0.051155	2.51211	1.29111
TAPBP	-0.60862	0.0176	0.092333	1.75448	1.03464
TBL1XR1	-0.87807	0.029634	0.117503	1.52821	0.92995
TCF7	0.41398	0.000956	0.028358	3.01938	1.54732
TECR	-0.86662	0.011464	0.078884	1.94067	1.10301
TFDP1	-0.33568	0.027467	0.11635	1.56119	0.934232
TFE3	0.250811	0.003603	0.051187	2.44339	1.29084
TGFBR1	0.645987	0.013369	0.084421	1.87391	1.07355
TMPRSS2	-3.18824	0.017862	0.092991	1.74807	1.03156
TNFRSF10B	-0.37533	0.03347	0.121418	1.47534	0.915716
TNFSF10	-1.91113	0.002984	0.050872	2.52525	1.29353
TOLLIP	-0.4166	0.010967	0.078884	1.95991	1.10301
TP53	-0.49047	0.034592	0.122873	1.46103	0.910543
TPM1	1.669	2.89e-07	3.94e-05	6.53983	4.40502
TPSB2	0.819286	0.011295	0.078884	1.94712	1.10301
TRAC	0.803751	0.031979	0.121396	1.49514	0.915796
TRAF7	-0.28497	0.011376	0.078884	1.944	1.10301
TRGC1/2	-3.20158	0.032931	0.121396	1.48239	0.915796
TXN2	-0.40917	0.029407	0.117503	1.53155	0.92995
TXNIP	-0.88343	0.008396	0.068991	2.07592	1.16121
U2AF1	-0.47128	0.014791	0.088518	1.83	1.05297
UQCR10	-0.37028	0.003239	0.051187	2.48954	1.29084
UQCRQ	-0.69288	0.032445	0.121396	1.48885	0.915796
UTY	-0.4192	0.010521	0.078849	1.97795	1.1032
VEGFA	-2.20873	1.37e-05	0.000932	4.86439	3.03061
WIPF1	0.608298	0.033091	0.121396	1.48029	0.915796
