# Supplementary material for: Spatial Profiling of the Prostate Cancer Tumor Microenvironment Reveals Multiple Differences in Gene Expression and Correlation with Recurrence Risk
Source: Cancers (Basel). 2022 Oct 8;14(19):4923. doi: 10.3390/cancers14194923 (PMC9562240; doi:10.3390/cancers14194923)
Supplement: Supplementary file 1 [file cancers-14-04923-s001.zip › Supplementary Table S5.xlsx]

## Sheet: Supplementary Table S5
Supplementary Table S5: Statistically significantly differentially expressed genes between CD45+ stroma and CD45+ tumor ROIs for the Cancer Transcriptome Atlas gene panel. Shown are those that have FDR < 0.2 and p < 0.05.
Target Name	Log2 CD45+TAS vs CD45+tumor	Pvalue	Adjusted pvalue	-log10 pvalue	-log10 adjusted pvalue
TACSTD2	-2.27715	8.76386e-06	0.00372679	5.0573	2.42866
DSP	-1.41765	1.0929e-05	0.00372679	4.96142	2.42866
PKM	-0.556363	3.09013e-05	0.00702491	4.51002	2.15336
SLC1A5	-0.80825	6.72813e-05	0.0114715	4.17211	1.94038
LAMA5	-0.689174	0.000168917	0.0230403	3.77233	1.63751
SFN	-0.830558	0.000299458	0.0340383	3.52366	1.46803
SERINC2	-0.806036	0.000639494	0.062305	3.19416	1.20548
DTX3L	-0.300018	0.000855985	0.0656436	3.06753	1.18281
CD9	-1.42956	0.000866264	0.0656436	3.06235	1.18281
PPP3CC	0.34034	0.00110934	0.0691842	2.95493	1.15999
TNFSF10	-1.42689	0.00111587	0.0691842	2.95239	1.15999
JUP	-0.898581	0.0020859	0.118548	2.68071	0.926104
RAC1	-0.451247	0.0027647	0.14387	2.55835	0.842028
SP1	-0.324841	0.00295335	0.14387	2.52968	0.842028
HSP90B1	-0.863184	0.00324305	0.147451	2.48905	0.831354
ITGA5	0.700225	0.00386825	0.153779	2.41249	0.813102
CD164	-0.423036	0.00402144	0.153779	2.39562	0.813102
PRDX5	-0.403695	0.00406185	0.153779	2.39128	0.813102
PPL	-0.687039	0.00435978	0.153779	2.36054	0.813102
LAMP1	-0.55106	0.00450965	0.153779	2.34586	0.813102
CD81	-0.396892	0.00476718	0.15482	2.32174	0.810174
ACVR1B	-0.522148	0.00564347	0.174678	2.24845	0.757761
ITK	0.768249	0.00589091	0.174678	2.22982	0.757761
CDH1	-1.82978	0.00635729	0.178415	2.19673	0.748568
ETS2	-0.721836	0.00667819	0.178415	2.17534	0.748568
CD63	-0.448532	0.00680175	0.178415	2.16738	0.748568
HK1	-0.253949	0.00806506	0.197575	2.09339	0.704268
CDC25B	0.303034	0.00824444	0.197575	2.08384	0.704268
EPCAM	-0.99242	0.00872528	0.197575	2.05922	0.704268
CCND2	0.330456	0.00883058	0.197575	2.05401	0.704268
THY1	0.395669	0.00921818	0.197575	2.03535	0.704268
PKP3	-0.643171	0.00927037	0.197575	2.0329	0.704268
