# Supplementary material for: Spatial Profiling of the Prostate Cancer Tumor Microenvironment Reveals Multiple Differences in Gene Expression and Correlation with Recurrence Risk
Source: Cancers (Basel). 2022 Oct 8;14(19):4923. doi: 10.3390/cancers14194923 (PMC9562240; doi:10.3390/cancers14194923)
Supplement: Supplementary file 1 [file cancers-14-04923-s001.zip › Supplementary Table S6.xls]

## Sheet: Supplementary Table S6a
Supplementary Table S6a: Canonical pathways of 162 downregulated differentially transcribed genes in tumor-adjacent stroma versus tumor epithelum ( FDR < 0.2 and p-value < 0.05).
Ingenuity Canonical Pathways	-log(p-value)	Molecules
Glucocorticoid Receptor Signaling	15.5	AKT1,ARG2,ARID2,B2M,BCL2L1,CREB1,CREBBP,H3-3A/H3-3B,HLA-B,HLA-C,HSPA1A/HSPA1B,KRT18,MAP2K2,MYC,NDUFA12,NDUFB7,NDUFS7,POLR2A,POLR2H,PPP3CA,RELA,SMARCA4
ILK Signaling	10.6	AKT1,CDH1,CREB1,CREB3L1,CREBBP,CTNNB1,DSP,FLNB,KRT18,MYC,RELA,VEGFA
HOTAIR Regulatory Pathway	8.95	AKT1,CD44,CDH1,CREBBP,CTNNB1,FOXA1,H3-3A/H3-3B,MDM2,MYC,RELA
Sirtuin Signaling Pathway	8.68	AKT1,ARG2,CDH1,GOT2,H3-3A/H3-3B,MYC,NDUFA12,NDUFB7,NDUFS7,RELA,SF3A1,SOD1
MSP-RON Signaling In Cancer Cells Pathway	8.21	AKT1,CREB1,CREB3L1,CREBBP,CTNNB1,MAP2K2,MYC,RELA,VEGFA
Role of Macrophages, Fibroblasts and Endothelial Cells in Rheumatoid Arthritis	8.16	AKT1,CREB1,CREB3L1,CREBBP,CTNNB1,LTBR,MAP2K2,MIF,MYC,PPP3CA,RELA,VEGFA
Endocannabinoid Cancer Inhibition Pathway	8.02	AKT1,CDH1,CREB1,CREB3L1,CREBBP,CTNNB1,MAP2K2,MYC,VEGFA
Estrogen Receptor Signaling	7.98	AKT1,ARG2,CREB1,CREB3L1,CREBBP,FOXA1,MAP2K2,MYC,NDUFA12,NDUFB7,NDUFS7,RELA,VEGFA
Prostate Cancer Signaling	7.71	AKT1,CREB1,CREB3L1,CREBBP,CTNNB1,MAP2K2,MDM2,RELA
WNT/β-catenin Signaling	7.45	ACVR1B,AKT1,CD44,CDH1,CREBBP,CTNNB1,MDM2,MYC,RPS27A
Neuroinflammation Signaling Pathway	7.25	ACVR1B,AKT1,B2M,CREB1,CREB3L1,CREBBP,CTNNB1,HLA-B,HLA-C,PPP3CA,RELA
Natural Killer Cell Signaling	6.97	AKT1,B2M,HLA-B,HLA-C,HSPA1A/HSPA1B,MAP2K2,NECTIN2,RELA,TNFSF10
HIF1α Signaling	6.77	AKT1,CREBBP,HK1,HSPA1A/HSPA1B,MAP2K2,MDM2,PPP3CA,RPS6,VEGFA
Autophagy	6.61	AKT1,CREB1,CREB3L1,CREBBP,MAP2K2,MYC,PPP3CA,SLC1A5,VEGFA
Chronic Myeloid Leukemia Signaling	6.55	AKT1,BCL2L1,CBLC,MAP2K2,MDM2,MYC,RELA
Mitochondrial Dysfunction	6.38	COX4I1,COX6A1,GPX4,NDUFA12,NDUFB7,NDUFS7,PRDX5,UQCR10
Hypoxia Signaling in the Cardiovascular System	6.21	AKT1,CREB1,CREB3L1,CREBBP,MDM2,VEGFA
Tumor Microenvironment Pathway	6.13	AKT1,CD44,HLA-B,HLA-C,MAP2K2,MYC,RELA,VEGFA
FLT3 Signaling in Hematopoietic Progenitor Cells	5.97	AKT1,CREB1,CREB3L1,CREBBP,MAP2K2,STAT2
P2Y Purigenic Receptor Signaling Pathway	5.9	AKT1,CREB1,CREB3L1,CREBBP,MAP2K2,MYC,RELA
Role of IL-17F in Allergic Inflammatory Airway Diseases	5.89	CREB1,CREB3L1,CREBBP,MAP2K2,RELA
PFKFB4 Signaling Pathway	5.8	CREB1,CREB3L1,CREBBP,HK1,MAP2K2
ID1 Signaling Pathway	5.76	ACVR1B,AKT1,BCL2L1,CREBBP,CTNNB1,MDM2,MYC,VEGFA
Hereditary Breast Cancer Signaling	5.75	AKT1,ARID2,CREBBP,POLR2A,POLR2H,RPS27A,SMARCA4
Acute Myeloid Leukemia Signaling	5.7	AKT1,IDH1,JUP,MAP2K2,MYC,RELA
Crosstalk between Dendritic Cells and Natural Killer Cells	5.68	HLA-B,HLA-C,LTBR,NECTIN2,RELA,TNFSF10
Huntington's Disease Signaling	5.65	AKT1,BCL2L1,CREB1,CREB3L1,CREBBP,HSPA1A/HSPA1B,POLR2A,POLR2H,RPS27A
EIF2 Signaling	5.56	AKT1,MAP2K2,MYC,RPL23,RPL7A,RPS27A,RPS6,VEGFA
Lymphotoxin β Receptor Signaling	5.54	AKT1,BCL2L1,CREBBP,LTBR,RELA
Dendritic Cell Maturation	5.4	AKT1,B2M,CREB1,CREB3L1,CREBBP,HLA-B,HLA-C,LTBR,RELA,STAT2
HER-2 Signaling in Breast Cancer	5.4	AKT1,COX4I1,COX6A1,MAP2K2,MDM2,MYC,RELA,RPS6
Polyamine Regulation in Colon Cancer	5.38	AKT1,CTNNB1,MAP2K2,MYC,OAZ1
Endometrial Cancer Signaling	5.31	AKT1,CDH1,CTNNB1,MAP2K2,MYC
Oxidative Phosphorylation	5.29	COX4I1,COX6A1,NDUFA12,NDUFB7,NDUFS7,UQCR10
Erythropoietin Signaling Pathway	5.2	AKT1,BCL2L1,CTNNB1,MAP2K2,MDM2,RELA,TNFSF10
Systemic Lupus Erythematosus In T Cell Signaling Pathway	5.18	AKT1,B2M,CD44,CREB1,CREB3L1,CREBBP,HLA-B,HLA-C,MAP2K2,PPP3CA
WNT/Ca+ pathway	5.14	CREB1,CREB3L1,CREBBP,PPP3CA,RELA
Hepatic Fibrosis Signaling Pathway	5.09	ACVR1B,AKT1,CREB1,CREB3L1,CREBBP,CTNNB1,MAP2K2,MYC,RELA,VEGFA
NGF Signaling	5	AKT1,CREB1,CREB3L1,CREBBP,MAP2K2,RELA
Pancreatic Adenocarcinoma Signaling	4.9	AKT1,BCL2L1,MAP2K2,MDM2,RELA,VEGFA
Colorectal Cancer Metastasis Signaling	4.86	AKT1,BCL2L1,CDH1,CTNNB1,MAP2K2,MYC,RELA,VEGFA
ERK5 Signaling	4.86	AKT1,CREB1,CREB3L1,CREBBP,MYC
Endocannabinoid Developing Neuron Pathway	4.84	AKT1,CREB1,CREB3L1,CREBBP,CTNNB1,MAP2K2
RAR Activation	4.78	AKT1,ARID2,CREBBP,RELA,RPL7A,SMARCA4,VEGFA
Thyroid Cancer Signaling	4.77	AKT1,CDH1,CTNNB1,MAP2K2,MYC
Renal Cell Carcinoma Signaling	4.75	AKT1,CREBBP,MAP2K2,RPS27A,VEGFA
Neurotrophin/TRK Signaling	4.75	AKT1,CREB1,CREB3L1,CREBBP,MAP2K2
Antigen Presentation Pathway	4.74	B2M,HLA-B,HLA-C,TAPBP
Opioid Signaling Pathway	4.71	AKT1,CREB1,CREB3L1,CREBBP,CTNNB1,MAP2K2,MYC,PPP3CA
Ephrin Receptor Signaling	4.7	AKT1,CREB1,CREB3L1,CREBBP,EFNA1,MAP2K2,VEGFA
Estrogen-Dependent Breast Cancer Signaling	4.69	AKT1,CREB1,CREB3L1,CREBBP,RELA
JAK/STAT Signaling	4.64	AKT1,BCL2L1,MAP2K2,RELA,STAT2
Factors Promoting Cardiogenesis in Vertebrates	4.46	ACVR1B,CREB1,CREB3L1,CREBBP,CTNNB1,MYC
Protein Kinase A Signaling	4.44	CREB1,CREB3L1,CREBBP,CTNNB1,FLNB,H3-3A/H3-3B,MAP2K2,PPP3CA,RELA
Melanoma Signaling	4.27	AKT1,CDH1,MAP2K2,MDM2
MYC Mediated Apoptosis Signaling	4.27	BCL2L1,CREBBP,MDM2,MYC
FAT10 Cancer Signaling Pathway	4.27	ACVR1B,AKT1,CTNNB1,RELA
Germ Cell-Sertoli Cell Junction Signaling	4.18	AKT1,CDH1,CTNNB1,JUP,MAP2K2,NECTIN2
Mouse Embryonic Stem Cell Pluripotency	4.16	AKT1,CREBBP,CTNNB1,MAP2K2,MYC
PD-1, PD-L1 cancer immunotherapy pathway	4.16	AKT1,B2M,BCL2L1,HLA-B,HLA-C
Molecular Mechanisms of Cancer	4.07	AKT1,BCL2L1,CDH1,CREBBP,CTNNB1,MAP2K2,MDM2,MYC,RELA
Systemic Lupus Erythematosus In B Cell Signaling Pathway	3.99	AKT1,BCL2L1,CTNNB1,MAP2K2,MYC,PPP3CA,RELA,STAT2,TNFSF10
Circadian Rhythm Signaling	3.96	CREB1,CREB3L1,CREBBP,H3-3A/H3-3B,MAP2K2,MDM2,MYC
Amyotrophic Lateral Sclerosis Signaling	3.95	BCL2L1,GPX1,PPP3CA,SOD1,VEGFA
Bladder Cancer Signaling	3.95	CDH1,MAP2K2,MDM2,MYC,VEGFA
B Cell Receptor Signaling	3.85	AKT1,BCL2L1,CREB1,CREB3L1,CREBBP,MAP2K2,PPP3CA,RELA
p38 MAPK Signaling	3.85	CREB1,CREB3L1,CREBBP,H3-3A/H3-3B,MYC
PI3K/AKT Signaling	3.77	AKT1,BCL2L1,CTNNB1,MAP2K2,MDM2,RELA
T Cell Receptor Signaling	3.77	AKT1,B2M,CTNNB1,HLA-B,HLA-C,MAP2K2,PPP3CA,RELA
Synaptic Long Term Potentiation	3.72	CREB1,CREB3L1,CREBBP,MAP2K2,PPP3CA
Sertoli Cell-Sertoli Cell Junction Signaling	3.71	AKT1,CDH1,CTNNB1,JUP,MAP2K2,NECTIN2
GM-CSF Signaling	3.69	AKT1,BCL2L1,MAP2K2,PPP3CA
IL-8 Signaling	3.67	AKT1,BCL2L1,CDH1,MAP2K2,RELA,VEGFA
Gα12/13 Signaling	3.64	AKT1,CDH1,CTNNB1,MAP2K2,RELA
PI3K Signaling in B Lymphocytes	3.58	AKT1,CREB1,MAP2K2,PPP3CA,RELA
Caveolar-mediated Endocytosis Signaling	3.58	B2M,FLNB,HLA-B,HLA-C
ERK/MAPK Signaling	3.57	CREB1,CREB3L1,CREBBP,H3-3A/H3-3B,MAP2K2,MYC
Synaptogenesis Signaling Pathway	3.5	AKT1,CDH1,CREB1,CREB3L1,CREBBP,CTNNB1,EFNA1
BEX2 Signaling Pathway	3.47	AKT1,CTNNB1,RELA,VEGFA
Cardiac Hypertrophy Signaling (Enhanced)	3.46	ACVR1B,AKT1,CTNNB1,MAP2K2,MYC,PPP3CA,RELA,RPS6,TNFSF10
BAG2 Signaling Pathway	3.45	HSPA1A/HSPA1B,MDM2,MYC,RELA
Aryl Hydrocarbon Receptor Signaling	3.44	MCM7,MDM2,MYC,RELA,SMARCA4
Corticotropin Releasing Hormone Signaling	3.44	CREB1,CREB3L1,CREBBP,MAP2K2,VEGFA
Pulmonary Fibrosis Idiopathic Signaling Pathway	3.42	ACVR1B,AKT1,CDH1,CREBBP,CTNNB1,POLR2A,RELA
Osteoarthritis Pathway	3.39	CREB1,CREB3L1,CREBBP,CTNNB1,RELA,VEGFA
BMP signaling pathway	3.37	CREB1,CREBBP,MAP2K2,RELA
FGF Signaling	3.35	AKT1,CREB1,CREB3L1,CREBBP
Epithelial Adherens Junction Signaling	3.34	ACVR1B,AKT1,CDH1,CTNNB1,NECTIN2
Ovarian Cancer Signaling	3.32	AKT1,CD44,CTNNB1,MAP2K2,VEGFA
RANK Signaling in Osteoclasts	3.29	AKT1,MAP2K2,PPP3CA,RELA
AMPK Signaling	3.29	AKT1,ARID2,CREB1,CREB3L1,CREBBP,SMARCA4
Small Cell Lung Cancer Signaling	3.2	AKT1,BCL2L1,MYC,RELA
Androgen Signaling	3.18	CREBBP,H3-3A/H3-3B,POLR2A,POLR2H,RELA
Glioblastoma Multiforme Signaling	3.18	AKT1,CTNNB1,MAP2K2,MDM2,MYC
VEGF Signaling	3.15	AKT1,BCL2L1,MAP2K2,VEGFA
p53 Signaling	3.13	AKT1,BCL2L1,CTNNB1,MDM2
Melanocyte Development and Pigmentation Signaling	3.13	CREB1,CREB3L1,CREBBP,MAP2K2
ATM Signaling	3.13	CREB1,CREB3L1,CREBBP,MDM2
Protein Ubiquitination Pathway	3.05	B2M,HLA-B,HLA-C,HSPA1A/HSPA1B,MDM2,RPS27A
Virus Entry via Endocytic Pathways	3.04	B2M,FLNB,HLA-B,HLA-C
PPARα/RXRα Activation	3.01	ACVR1B,CREBBP,GOT2,MAP2K2,RELA
Oxytocin Signaling Pathway	3.01	AKT1,CREB1,CREB3L1,CREBBP,PPP3CA,RELA
NUR77 Signaling in T Lymphocytes	3.01	B2M,HLA-B,HLA-C,MAP2K2,PPP3CA,TNFSF10
Assembly of RNA Polymerase III Complex	2.96	GTF3C1,SF3A1
CLEAR Signaling Pathway	2.96	AKT1,CREB1,CREB3L1,CREBBP,PPP3CA,VEGFA
GNRH Signaling	2.95	CREB1,CREB3L1,CREBBP,MAP2K2,RELA
Neuroprotective Role of THOP1 in Alzheimer's Disease	2.93	CREB1,HLA-B,HLA-C,TMPRSS2
Regulation Of The Epithelial Mesenchymal Transition By Growth Factors Pathway	2.92	AKT1,CDH1,MAP2K2,RELA,TNFSF10
Oxytocin In Brain Signaling Pathway	2.91	AKT1,CREB1,CREB3L1,CREBBP,MAP2K2
Regulation of the Epithelial-Mesenchymal Transition Pathway	2.91	AKT1,CDH1,CTNNB1,MAP2K2,RELA
Coronavirus Pathogenesis Pathway	2.9	RELA,RPS27A,RPS6,STAT2,TMPRSS2
Nitric Oxide Signaling in the Cardiovascular System	2.89	AKT1,ARG2,MAP2K2,VEGFA
Neuregulin Signaling	2.88	AKT1,MAP2K2,MYC,RPS6
MSP-RON Signaling In Macrophages Pathway	2.86	CREB1,CREB3L1,CREBBP,RELA
Senescence Pathway	2.86	ACVR1B,AKT1,CREBBP,MAP2K2,MDM2,PPP3CA
CSDE1 Signaling Pathway	2.82	AKT1,CTNNB1,MYC
CD27 Signaling in Lymphocytes	2.82	BCL2L1,MAP2K2,RELA
Glioma Signaling	2.78	AKT1,IDH1,MAP2K2,MDM2
Gαs Signaling	2.76	CREB1,CREB3L1,CREBBP,MAP2K2
Cancer Drug Resistance By Drug Efflux	2.75	AKT1,MAP2K2,MDM2
GADD45 Signaling	2.73	ACVR1B,MYC,RELA
Ferroptosis Signaling Pathway	2.72	GPX4,MAP2K2,PEBP1,SLC1A5
IL-6 Signaling	2.71	AKT1,MAP2K2,RELA,VEGFA
Activation of IRF by Cytosolic Pattern Recognition Receptors	2.64	CREBBP,RELA,STAT2
Role of PI3K/AKT Signaling in the Pathogenesis of Influenza	2.64	AKT1,MAP2K2,RELA
ERB2-ERBB3 Signaling	2.63	AKT1,MAP2K2,MYC
White Adipose Tissue Browning Pathway	2.6	CREB1,CREB3L1,CREBBP,VEGFA
IL-17A Signaling in Airway Cells	2.57	AKT1,MAP2K2,RELA
cAMP-mediated signaling	2.57	CREB1,CREB3L1,CREBBP,MAP2K2,PPP3CA
NAD Signaling Pathway	2.51	AKT1,POLR2A,POLR2H,VEGFA
Wound Healing Signaling Pathway	2.51	ACVR1B,LAMA5,MAP2K2,TNFSF10,VEGFA
CREB Signaling in Neurons	2.49	AKT1,CREB1,CREB3L1,CREBBP,MAP2K2,POLR2A,POLR2H,VEGFA
Phospholipase C Signaling	2.49	CREB1,CREB3L1,CREBBP,MAP2K2,PEBP1,PPP3CA,RELA
Phagosome Maturation	2.47	B2M,HLA-B,HLA-C,PRDX5
OX40 Signaling Pathway	2.46	B2M,BCL2L1,HLA-B,HLA-C,RELA
PTEN Signaling	2.46	AKT1,BCL2L1,MAP2K2,RELA
Relaxin Signaling	2.45	AKT1,CREB1,RELA,VEGFA
Necroptosis Signaling Pathway	2.43	MDM2,PPP3CA,STAT2,TNFSF10
T Cell Exhaustion Signaling Pathway	2.42	ACVR1B,AKT1,HLA-B,HLA-C,STAT2,VEGFA
Toll-like Receptor Signaling	2.4	RELA,RPS27A,TOLLIP
Cardiac Hypertrophy Signaling	2.38	AKT1,CREB1,CREBBP,MAP2K2,PPP3CA
IL-3 Signaling	2.37	AKT1,MAP2K2,PPP3CA
HMGB1 Signaling	2.37	AKT1,MAP2K2,RELA,TNFSF10
Glutathione Redox Reactions I	2.36	GPX1,GPX4
IL-15 Signaling	2.31	AKT1,BCL2L1,MAP2K2,MYC,RELA
Gαq Signaling	2.31	AKT1,MAP2K2,PPP3CA,RELA
VEGF Family Ligand-Receptor Interactions	2.29	AKT1,MAP2K2,VEGFA
PEDF Signaling	2.29	AKT1,BCL2L1,RELA
Role of JAK1, JAK2 and TYK2 in Interferon Signaling	2.29	RELA,STAT2
LPS-stimulated MAPK Signaling	2.28	CREB1,MAP2K2,RELA
Regulation Of The Epithelial Mesenchymal Transition In Development Pathway	2.28	CDH1,CTNNB1,RELA
Prolactin Signaling	2.26	CREBBP,MAP2K2,MYC
Apelin Adipocyte Signaling Pathway	2.26	GPX1,GPX4,SOD1
Role of p14/p19ARF in Tumor Suppression	2.22	MDM2,SF3A1
Regulation of eIF4 and p70S6K Signaling	2.22	AKT1,MAP2K2,RPS27A,RPS6
Tight Junction Signaling	2.2	AKT1,CTNNB1,NECTIN2,RELA
IL-17 Signaling	2.19	AKT1,RELA,TNFSF10,VEGFA
Dopamine-DARPP32 Feedback in cAMP Signaling	2.19	CREB1,CREB3L1,CREBBP,PPP3CA
TGF-β Signaling	2.13	ACVR1B,CREBBP,MAP2K2
G-Protein Coupled Receptor Signaling	2.12	AKT1,CREB1,CREB3L1,CREBBP,CTNNB1,MAP2K2,PPP3CA,RELA
Production of Nitric Oxide and Reactive Oxygen Species in Macrophages	2.11	AKT1,ARG2,CREBBP,RELA
Inhibition of Angiogenesis by TSP1	2.11	AKT1,VEGFA
Clathrin-mediated Endocytosis Signaling	2.08	MDM2,PPP3CA,RPS27A,VEGFA
Sumoylation Pathway	2.07	CDH1,CREBBP,MDM2
Gap Junction Signaling	2.07	AKT1,CTNNB1,MAP2K2,PPP3CA
4-1BB Signaling in T Lymphocytes	2.06	MAP2K2,RELA
Apoptosis Signaling	2.06	BCL2L1,MAP2K2,RELA
NER (Nucleotide Excision Repair, Enhanced Pathway)	2.06	H3-3A/H3-3B,POLR2A,POLR2H
Pulmonary Healing Signaling Pathway	2.04	CDH1,CTNNB1,MYC,VEGFA
Nucleotide Excision Repair Pathway	2.04	POLR2A,POLR2H
Telomerase Signaling	2.04	AKT1,MAP2K2,MYC
PPAR Signaling	2.04	CREBBP,MAP2K2,RELA
CD28 Signaling in T Helper Cells	2.02	AKT1,HLA-B,MAP2K2,PPP3CA,RELA
MIF-mediated Glucocorticoid Regulation	2.01	MIF,RELA
Interferon Signaling	2.01	RELA,STAT2
Complement System	2.01	C1QBP,CD46
mTOR Signaling	1.99	AKT1,RPS27A,RPS6,VEGFA
Docosahexaenoic Acid (DHA) Signaling	1.97	AKT1,BCL2L1
Calcium Signaling	1.95	CREB1,CREB3L1,CREBBP,PPP3CA
NRF2-mediated Oxidative Stress Response	1.94	AKT1,CREBBP,MAP2K2,SOD1
IL-13 Signaling Pathway	1.92	AKT1,BCL2L1,CTNNB1
Role of Tissue Factor in Cancer	1.92	AKT1,BCL2L1,VEGFA
Glutamate Degradation II	1.91	GOT2
Aspartate Biosynthesis	1.91	GOT2
Role of NANOG in Mammalian Embryonic Stem Cell Pluripotency	1.89	AKT1,CTNNB1,MAP2K2
Role of Osteoblasts, Osteoclasts and Chondrocytes in Rheumatoid Arthritis	1.89	AKT1,CTNNB1,PPP3CA,RELA
Thrombin Signaling	1.88	AKT1,CREB1,MAP2K2,RELA
Role of RIG1-like Receptors in Antiviral Innate Immunity	1.84	CREBBP,RELA
MIF Regulation of Innate Immunity	1.84	MIF,RELA
BER (Base Excision Repair) Pathway	1.84	MAP2K2,POLB
FXR/RXR Activation	1.82	AKT1,CREBBP,FOXA1
iNOS Signaling	1.81	CREBBP,RELA
IL-23 Signaling Pathway	1.81	AKT1,RELA
p70S6K Signaling	1.79	AKT1,MAP2K2,RPS6
Eumelanin Biosynthesis	1.79	MIF
Arginine Degradation I (Arginase Pathway)	1.79	ARG2
L-cysteine Degradation I	1.79	GOT2
fMLP Signaling in Neutrophils	1.77	MAP2K2,PPP3CA,RELA
Role of PKR in Interferon Induction and Antiviral Response	1.76	HSPA1A/HSPA1B,RELA,STAT2
Spliceosomal Cycle	1.76	SF3A1,U2AF1/U2AF1L5
Adipogenesis pathway	1.75	AKT1,CTNNB1,TXNIP
IL-12 Signaling and Production in Macrophages	1.74	AKT1,MAP2K2,RELA
Assembly of RNA Polymerase II Complex	1.74	POLR2A,POLR2H
STAT3 Pathway	1.73	MAP2K2,MYC,VEGFA
RAC Signaling	1.72	CD44,MAP2K2,RELA
UVB-Induced MAPK Signaling	1.71	AKT1,H3-3A/H3-3B
Xenobiotic Metabolism General Signaling Pathway	1.71	AKT1,CREBBP,MAP2K2
Apelin Endothelial Signaling Pathway	1.69	AKT1,MAP2K2,RELA
FAK Signaling	1.68	ACVR1B,AKT1,CDH1,CTNNB1,EFNA1,MAP2K2,MDM2,MYC
Role of NFAT in Regulation of the Immune Response	1.68	AKT1,HLA-B,MAP2K2,PPP3CA,RELA
Semaphorin Neuronal Repulsive Signaling Pathway	1.65	AKT1,CD44,MAP2K2
CNTF Signaling	1.65	AKT1,MAP2K2
Role of Pattern Recognition Receptors in Recognition of Bacteria and Viruses	1.64	CREB1,RELA,TNFSF10
Role of IL-17A in Arthritis	1.63	MAP2K2,RELA
Trehalose Degradation II (Trehalase)	1.61	HK1
Urea Cycle	1.61	ARG2
Arginine Degradation VI (Arginase 2 Pathway)	1.61	ARG2
Aspartate Degradation II	1.61	GOT2
Insulin Secretion Signaling Pathway	1.6	CREB1,CREB3L1,CREBBP,STAT2
eNOS Signaling	1.6	AKT1,HSPA1A/HSPA1B,VEGFA
IL-2 Signaling	1.58	AKT1,MAP2K2
SPINK1 General Cancer Pathway	1.58	AKT1,MAP2K2
CTLA4 Signaling in Cytotoxic T Lymphocytes	1.55	AKT1,B2M,HLA-B,HLA-C
PXR/RXR Activation	1.55	AKT1,RELA
Thrombopoietin Signaling	1.55	MAP2K2,MYC
Induction of Apoptosis by HIV1	1.55	BCL2L1,RELA
CD40 Signaling	1.51	MAP2K2,RELA
ERBB4 Signaling	1.51	AKT1,MAP2K2
Remodeling of Epithelial Adherens Junctions	1.51	CDH1,CTNNB1
Cell Cycle: G1/S Checkpoint Regulation	1.5	MDM2,MYC
Superoxide Radicals Degradation	1.49	SOD1
IL-10 Signaling	1.45	ARG2,RELA
TREM1 Signaling	1.45	AKT1,RELA
ICOS-ICOSL Signaling in T Helper Cells	1.44	AKT1,HLA-B,PPP3CA,RELA
Citrulline Biosynthesis	1.44	ARG2
GDP-glucose Biosynthesis	1.44	HK1
IL-7 Signaling Pathway	1.44	AKT1,MYC
Leptin Signaling in Obesity	1.41	AKT1,MAP2K2
Angiopoietin Signaling	1.4	AKT1,RELA
GDNF Family Ligand-Receptor Interactions	1.4	CREB1,MAP2K2
Glucose and Glucose-1-phosphate Degradation	1.39	HK1
Acute Phase Response Signaling	1.39	AKT1,MAP2K2,RELA
NF-κB Activation by Viruses	1.38	AKT1,RELA
Role of MAPK Signaling in the Pathogenesis of Influenza	1.37	AKT1,MAP2K2
Xenobiotic Metabolism AHR Signaling Pathway	1.37	CREBBP,RELA
Role of BRCA1 in DNA Damage Response	1.36	ARID2,SMARCA4
Leukocyte Extravasation Signaling	1.36	CD44,CTNNB1,MAP2K2
Adrenomedullin signaling pathway	1.33	AKT1,MAP2K2,RELA
TR/RXR Activation	1.33	AKT1,MDM2
UDP-N-acetyl-D-galactosamine Biosynthesis II	1.31	HK1
PDGF Signaling	1.31	MAP2K2,MYC

## Sheet: Supplementary Table S6b
Supplementary Table S6b: Canonical pathways of 69 upregulated differentially transcribed genes in tumor-adjacent stroma versus tumor epithelum ( FDR <0.2 and p-value < 0.05).
Ingenuity Canonical Pathways	-log(p-value)	Molecules
Complement System	11.7	C1QA,C1QB,C1R,C1S,C7,MASP1,SERPING1
Pulmonary Fibrosis Idiopathic Signaling Pathway	7.27	ACTA2,COL1A2,COL5A1,COL6A3,FGFR1,FZD7,IL6ST,TCF7,TGFBR1
Caveolar-mediated Endocytosis Signaling	6.05	ACTA2,FLNA,FLNC,ITGA1,ITGA8
Wound Healing Signaling Pathway	5.88	ACTA2,COL1A2,COL5A1,COL6A3,FGF7,TGFBR1,TPSAB1/TPSB2
Cardiac Hypertrophy Signaling (Enhanced)	5.46	FGF7,FGFR1,FZD7,IL6ST,ITGA1,ITGA8,MAP3K20,NFATC4,TGFBR1
Acute Phase Response Signaling	5.35	C1QA,C1QB,C1R,C1S,IL6ST,SERPING1
Hepatic Fibrosis Signaling Pathway	5.3	ACTA2,COL1A2,FGFR1,FZD7,ITGA1,ITGA8,TCF7,TGFBR1
Hepatic Fibrosis / Hepatic Stellate Cell Activation	5.27	ACTA2,COL1A2,COL5A1,COL6A3,FGFR1,TGFBR1
Role of Osteoblasts, Osteoclasts and Chondrocytes in Rheumatoid Arthritis	4.92	CSF1R,FZD7,NFATC4,SFRP1,SFRP2,TCF7
Osteoarthritis Pathway	4.78	FGFR1,FZD7,ITGA1,ITGA8,TCF7,TGFBR1
Protein Kinase A Signaling	4.45	CDC25B,EYA1,FLNA,FLNC,NFATC4,TCF7,TGFBR1
WNT/β-catenin Signaling	4.31	FZD7,SFRP1,SFRP2,TCF7,TGFBR1
Regulation of the Epithelial-Mesenchymal Transition Pathway	4.05	FGF7,FGFR1,FZD7,TCF7,TGFBR1
Role of Macrophages, Fibroblasts and Endothelial Cells in Rheumatoid Arthritis	4.03	FZD7,IL6ST,NFATC4,SFRP1,SFRP2,TCF7
Sertoli Cell-Sertoli Cell Junction Signaling	3.96	ACTA2,ITGA1,ITGA8,JAM3,MAP3K20
GP6 Signaling Pathway	3.69	COL1A2,COL5A1,COL6A3,RASGRP2
Actin Cytoskeleton Signaling	3.61	ACTA2,FGF7,FLNA,ITGA1,ITGA8
Adipogenesis pathway	3.57	FGFR1,FZD7,NFATC4,TCF7
STAT3 Pathway	3.55	FGFR1,IL6ST,MAP3K20,TGFBR1
PTEN Signaling	3.37	FGFR1,ITGA1,ITGA8,TGFBR1
Molecular Mechanisms of Cancer	3.26	CCND2,CDC25B,FZD7,ITGA1,ITGA8,TGFBR1
Human Embryonic Stem Cell Pluripotency	3.24	FGFR1,FZD7,TCF7,TGFBR1
Regulation of Cellular Mechanics by Calpain Protease	2.94	CCND2,ITGA1,ITGA8
Pulmonary Healing Signaling Pathway	2.93	FGF7,FGFR1,FZD7,TCF7
Agranulocyte Adhesion and Diapedesis	2.93	ACTA2,CCL4,ITGA1,JAM3
Mouse Embryonic Stem Cell Pluripotency	2.74	FZD7,IL6ST,TCF7
Virus Entry via Endocytic Pathways	2.73	ACTA2,FLNA,FLNC
Paxillin Signaling	2.7	ACTA2,ITGA1,ITGA8
Regulation of Actin-based Motility by Rho	2.66	ACTA2,ITGA1,ITGA8
Neuroprotective Role of THOP1 in Alzheimer's Disease	2.65	C1R,MASP1,TPSAB1/TPSB2
FAK Signaling	2.52	COL1A2,FZD7,IL6ST,ITGA1,ITGA8,TCF7,TGFBR1
Atherosclerosis Signaling	2.49	CLU,COL1A2,TPSAB1/TPSB2
Colorectal Cancer Metastasis Signaling	2.47	FZD7,IL6ST,TCF7,TGFBR1
Signaling by Rho Family GTPases	2.46	ACTA2,ITGA1,ITGA8,MAP3K20
MSP-RON Signaling In Cancer Cells Pathway	2.37	ACTA2,FLNA,TCF7
Senescence Pathway	2.3	CCND2,CDC25B,NFATC4,TGFBR1
Factors Promoting Cardiogenesis in Vertebrates	2.29	FZD7,TCF7,TGFBR1
Axonal Guidance Signaling	2.24	ADAM12,FZD7,ITGA1,ITGA8,NFATC4
Epithelial Adherens Junction Signaling	2.24	FGFR1,TCF7,TGFBR1
Neuroinflammation Signaling Pathway	2.24	CSF1R,MFGE8,NFATC4,TGFBR1
Tight Junction Signaling	2.08	ACTA2,JAM3,TGFBR1
GADD45 Signaling	2.07	CCND2,TGFBR1
WNT/Ca+ pathway	1.99	FZD7,NFATC4
Clathrin-mediated Endocytosis Signaling	1.98	ACTA2,CLU,FGF7
Regulation Of The Epithelial Mesenchymal Transition By Growth Factors Pathway	1.98	FGF7,FGFR1,TGFBR1
ILK Signaling	1.97	ACTA2,FLNA,FLNC
PI3K/AKT Signaling	1.95	IL6ST,ITGA1,ITGA8
ID1 Signaling Pathway	1.94	FGFR1,MCAM,TGFBR1
Basal Cell Carcinoma Signaling	1.93	FZD7,TCF7
Integrin Signaling	1.91	ACTA2,ITGA1,ITGA8
Role of WNT/GSK-3β Signaling in the Pathogenesis of Influenza	1.88	FZD7,TCF7
Calcium Signaling	1.88	ACTA2,NFATC4,TPM1
RHOGDI Signaling	1.87	ACTA2,ITGA1,ITGA8
Role of NFAT in Cardiac Hypertrophy	1.83	IL6ST,NFATC4,TGFBR1
Regulation Of The Epithelial Mesenchymal Transition In Development Pathway	1.77	FZD7,TCF7
FGF Signaling	1.76	FGF7,FGFR1
Acute Myeloid Leukemia Signaling	1.72	CSF1R,TCF7
Actin Nucleation by ARP-WASP Complex	1.71	ITGA1,ITGA8
Pathogenesis of Multiple Sclerosis	1.68	CCL4
Systemic Lupus Erythematosus In B Cell Signaling Pathway	1.68	CCND2,IL6ST,NFATC4,RASGRP2
TGF-β Signaling	1.67	TFE3,TGFBR1
Chronic Myeloid Leukemia Signaling	1.59	CCND2,TGFBR1
CLEAR Signaling Pathway	1.55	FGFR1,TFE3,TGFBR1
Neuregulin Signaling	1.52	ITGA1,ITGA8
PAK Signaling	1.51	ITGA1,ITGA8
Role of NANOG in Mammalian Embryonic Stem Cell Pluripotency	1.5	FZD7,IL6ST
IL-15 Production	1.49	CSF1R,FGFR1
p38 MAPK Signaling	1.49	CDC25B,TGFBR1
Glucocorticoid Receptor Signaling	1.42	CD163,IL6ST,NFATC4,TGFBR1
HGF Signaling	1.42	ITGA1,ITGA8
RAC Signaling	1.39	ITGA1,ITGA8
Differential Regulation of Cytokine Production in Macrophages and T Helper Cells by IL-17A and IL-17F	1.38	CCL4
Semaphorin Neuronal Repulsive Signaling Pathway	1.34	ITGA1,ITGA8
Role of Pattern Recognition Receptors in Recognition of Bacteria and Viruses	1.34	C1QA,C1QB
Endocannabinoid Cancer Inhibition Pathway	1.34	CCND2,TCF7
Dilated Cardiomyopathy Signaling Pathway	1.33	ACTA2,TPM1
